# Supplementary material for: Unveiling causal links between serum amino acid levels and risk of hepatobiliary neoplasms by Mendelian randomization study
Source: Medicine (Baltimore). 2025 Oct 24;104(43):e45491. doi: 10.1097/MD.0000000000045491 (PMC12558176; doi:10.1097/MD.0000000000045491)
Supplement: Supplementary file 2 [file medi-104-e45491-s002.xlsx]

## Sheet: Sheet1
Supplementary File S2. Phenotype definition in GWAS data for hepatobiliary neoplasms.
Note: PLC: primary liver cancer; HCC: hepatocellular carcinoma; ICC: intrahepatic cholangiocarcinoma; GB-EBDC: gallbladder and extrahepatic bile ducts carcinoma; SLC: secondary liver cancer; BLT: benign liver tumors; BTEBD: benign tumors of extrahepatic bile ducts; GWAS: Genome-wide association studies; ICD: International Classification of Disease; UKB: UK Biobank.
Phenotype	Data source	GWAS_ID	ICD10	Phecode	FinnGen endpoint
PLC	FinnGen	/	/	/	C3_LIVER_INTRAHEPATIC_BILE_DUCTS
	Jiang et al. (UKB)	GCST90041813	C22	155	/
	Zhou et al. (UKB)	GCST90435580	C22	155	/
HCC	FinnGen	/	/	/	C3_HEPATOCELLU_CARC_EXALLC
	Jiang et al. (UKB)	GCST90043858	C22.0	155.1	/
	Zhou et al. (UKB)	GCST90435581	C22.0	155.1	/
ICC	Jiang et al. (UKB)	GCST90043859	C22.1	155	/
GB-EBDC	Jiang et al. (UKB)	GCST90041817	C23, C24.0	159.3	/
	Zhou et al. (UKB)	GCST90435586	C23, C24.0	159.3	/
SLC	Jiang et al. (UKB)	GCST90041875	C78.7	198.4	/
	Zhou et al. (UKB)	GCST90435634	C78.7	198.4	/
BLT	FinnGen	/	/	/	CD2_BENIGN_LIVER
BTEBD	FinnGen	/	/	/	CD2_BENIGN_EXTRAHEPATIC_BILE

## Sheet: Sheet2
Supplementary File S3. Instrumental variables of serum AAs used in MR analyses for European populations (significant level of P < 5×10-5).
Note: AAs: amino acids; SNP: single nucleotide polymorphism; Chr: chromosome of the variant; Postion: position of the variant; A1: alternative allele (effect allele); A2: reference allele; BETA: estimated effect size of alt allele; SE: estimated standard error of beta; P: p-value of beta significance test; F-Statistic: reflect the strength of the instrumental variable; R2: reflect the proportion …
For outcome-PLC_FinnGen
Exposures	SNP	Chr	Position	A1	A2	BETA	SE	P	F-Statistic	R2
Methionine	rs1019505	5	37731359	A	T	-0.0668725	0.0162079	3.69254e-05	17.0232	0.00201488
	rs10887866	10	90671750	T	G	0.121818	0.0282144	1.57731e-05	18.6415	0.00221627
	rs11023339	11	1369043	G	A	-0.0669861	0.0165032	4.92887e-05	16.4753	0.00195859
	rs111277864	11	85772598	T	C	0.431205	0.104624	3.76477e-05	16.9865	0.00200448
	rs111431707	13	105213867	A	G	0.751363	0.173858	1.54819e-05	18.6771	0.00220525
	rs11143212	9	74881724	G	A	0.085075	0.0199252	1.95718e-05	18.2305	0.00221933
	rs112378336	9	74394488	C	G	0.0942818	0.0209523	6.80088e-06	20.2485	0.00240045
	rs112387872	14	44380144	A	T	0.317519	0.0677755	2.80144e-06	21.948	0.00254302
	rs112414844	2	165955980	C	G	0.128887	0.0261227	8.06045e-07	24.3434	0.00283508
	rs112661445	3	67636190	T	C	-0.159246	0.0378001	2.52159e-05	17.7481	0.00209284
	rs112994952	18	77856590	T	C	0.40715	0.0891677	4.96858e-06	20.8494	0.00248173
	rs113472601	11	127266320	A	G	0.550695	0.135283	4.68714e-05	16.5705	0.00195284
	rs114101413	4	137520248	G	A	0.379928	0.0898607	2.35813e-05	17.8757	0.00204983
	rs114600258	2	241079807	A	G	0.257573	0.0625392	3.81196e-05	16.9627	0.00198922
	rs114976900	11	117480371	T	C	1.012	0.219717	4.10611e-06	21.2145	0.00249033
	rs115627443	4	164024858	A	G	0.112066	0.0274437	4.43651e-05	16.6749	0.00195947
	rs116843451	10	133127346	C	G	0.639442	0.151856	2.54401e-05	17.7312	0.00208588
	rs117170139	9	101685720	T	C	-0.44727	0.109618	4.4983e-05	16.6485	0.00196325
	rs11767980	7	131767616	A	G	0.0660643	0.0159409	3.40812e-05	17.1754	0.0021068
	rs118163753	10	85270556	A	G	0.280609	0.0641761	1.2284e-05	19.1186	0.00227994
	rs12070708	1	159623744	C	T	0.111979	0.0254153	1.053e-05	19.4126	0.00230113
	rs12231889	12	54467885	A	G	0.0804842	0.0190825	2.46812e-05	17.789	0.00214731
	rs12720529	1	186862806	A	G	0.332381	0.0786186	2.36021e-05	17.874	0.00213793
	rs12913457	15	57752278	C	G	0.0872778	0.0206801	2.43904e-05	17.8116	0.00213872
	rs138016281	1	152099709	G	C	0.695027	0.159598	1.33144e-05	18.9648	0.00223367
	rs138036740	18	59882287	T	C	0.884344	0.196593	6.84842e-06	20.2351	0.00237898
	rs138254594	19	6400721	T	C	0.317869	0.0727294	1.23924e-05	19.1019	0.00217057
	rs138314904	2	237261566	C	G	0.492038	0.105185	2.89903e-06	21.8821	0.00260444
	rs138346720	5	21347441	G	A	0.754871	0.18584	4.8664e-05	16.4994	0.00194268
	rs138470219	18	7864786	T	A	0.550346	0.124136	9.27555e-06	19.6551	0.00232174
	rs138721726	14	83479498	C	G	0.908431	0.219773	3.57297e-05	17.0858	0.00201329
	rs138980959	18	31220030	G	A	0.512422	0.11953	1.81133e-05	18.3781	0.00216791
	rs139595856	3	4783704	A	C	-0.392554	0.0963991	4.65766e-05	16.5826	0.00192581
	rs139721069	21	15269570	A	G	0.447366	0.105212	2.11841e-05	18.0799	0.0021657
	rs140335960	21	27056894	G	A	0.65855	0.133938	8.79664e-07	24.1752	0.0027415
	rs140516593	1	200200922	C	T	0.41902	0.101837	3.87789e-05	16.9301	0.00200191
	rs140541927	2	227550225	G	A	0.665258	0.157521	2.40746e-05	17.8362	0.00199172
	rs140610842	13	104414115	A	G	0.298317	0.0695821	1.80882e-05	18.3807	0.00217522
	rs140920981	3	172835092	G	T	0.707586	0.173879	4.7133e-05	16.5601	0.00195243
	rs140922378	7	87569056	A	C	-0.989559	0.238331	3.29525e-05	17.2394	0.00202455
	rs141440951	12	100463836	A	G	0.532781	0.125136	2.06605e-05	18.1273	0.00213448
	rs142132466	1	107437273	G	A	0.265749	0.0653601	4.78441e-05	16.5317	0.0019573
	rs142484350	1	94312225	G	C	0.463895	0.0933567	6.7279e-07	24.6916	0.0029288
	rs143363939	12	67822214	A	G	0.81148	0.171132	2.11799e-06	22.485	0.00248474
	rs143419033	17	13807858	G	A	0.399303	0.0884414	6.3351e-06	20.3842	0.00238062
	rs143445906	5	2627360	G	A	0.418625	0.0992116	2.4482e-05	17.8043	0.00202862
	rs143914705	9	7619335	A	T	-0.293812	0.0724373	4.99033e-05	16.4518	0.00196763
	rs144042511	18	59943148	T	C	0.94053	0.196561	1.71052e-06	22.8955	0.00268793
	rs144115930	2	140037516	A	G	0.357526	0.0851894	2.70669e-05	17.6134	0.00208863
	rs144559481	10	71791232	G	A	0.90895	0.204944	9.20286e-06	19.6702	0.00231214
	rs145165926	2	228602139	C	T	0.786115	0.185823	2.33233e-05	17.8967	0.00210477
	rs145228292	13	65657214	G	A	0.721184	0.146677	8.79668e-07	24.1751	0.00285196
	rs145488225	16	31070270	A	G	0.207964	0.0504301	3.72666e-05	17.0058	0.00204418
	rs146395248	8	86085358	C	T	0.698668	0.171233	4.4994e-05	16.6482	0.00195811
	rs1476774	17	26204751	A	G	0.077428	0.0182926	2.30863e-05	17.9162	0.00216418
	rs147914961	1	222060793	T	A	0.533553	0.128261	3.18367e-05	17.3048	0.00203845
	rs147963768	8	2844474	A	G	0.47382	0.116206	4.55371e-05	16.6253	0.00197051
	rs149104230	6	127780341	G	C	0.523862	0.116988	7.53761e-06	20.0517	0.00236704
	rs149469557	1	119247587	G	T	0.143892	0.0323475	8.65392e-06	19.7875	0.00231575
	rs149942876	1	218969599	A	G	0.261269	0.0549138	1.95708e-06	22.6367	0.00262977
	rs150112365	13	50466615	C	G	-0.261959	0.0624318	2.71754e-05	17.6058	0.00209478
	rs150253282	2	73443847	T	C	0.451038	0.107028	2.50645e-05	17.7595	0.00209963
	rs1503340	15	97328053	T	C	-0.0660851	0.0157066	2.58237e-05	17.7028	0.00215864
	rs150538470	16	61342091	C	A	1.1776	0.262534	7.274e-06	20.1198	0.00236357
	rs1520455	2	50692168	T	C	0.0712241	0.0161774	1.06915e-05	19.3837	0.00239195
	rs16935105	10	34422513	C	T	-0.292864	0.067329	1.36299e-05	18.9203	0.0021851
	rs17594680	5	153062963	G	A	-0.382242	0.0914094	2.894e-05	17.4862	0.00207942
	rs17617253	12	17008555	G	A	0.0889546	0.021278	2.9076e-05	17.4773	0.00205498
	rs17685304	2	177982373	T	A	-0.119144	0.0270168	1.0337e-05	19.4481	0.0023619
	rs181429455	2	17070661	C	T	-0.228987	0.0519251	1.03402e-05	19.4476	0.00224244
	rs181862190	12	110105565	A	G	0.801599	0.189221	2.27222e-05	17.9463	0.00210893
	rs182082364	3	186938386	G	A	-0.388517	0.0902675	1.67699e-05	18.525	0.00219279
	rs183710401	8	5240307	T	C	0.883838	0.204958	1.61575e-05	18.5958	0.00218722
	rs184117608	15	25835648	A	G	0.815529	0.179515	5.54671e-06	20.6385	0.00242644
	rs185284457	3	79370774	C	T	-0.444368	0.102918	1.57662e-05	18.6424	0.00221726
	rs185431215	20	20229935	C	T	2.97963	0.694163	1.76749e-05	18.4248	0.00216436
	rs185650613	6	150626968	A	G	0.280624	0.0653284	1.74225e-05	18.4521	0.00214516
	rs185798947	6	41124537	C	A	-0.448186	0.108952	3.89519e-05	16.9218	0.00199576
	rs185891848	12	99664769	A	T	0.551146	0.113085	1.09511e-06	23.7533	0.00281152
	rs186003878	21	32774382	T	C	-0.611784	0.146739	3.05687e-05	17.3822	0.00205986
	rs186644608	20	56390579	G	A	0.521495	0.113103	4.01108e-06	21.2595	0.00251991
	rs186890147	13	105418423	G	A	0.504815	0.108932	3.5829e-06	21.476	0.00257819
	rs187438211	7	84860912	A	G	0.226102	0.0540418	2.86629e-05	17.5045	0.00208219
	rs187516015	18	2366533	G	A	-0.459508	0.113109	4.85455e-05	16.5041	0.00190963
	rs187579656	6	87227310	G	T	-0.547829	0.134031	4.36357e-05	16.7063	0.00196724
	rs1876155	6	100797890	T	G	0.106156	0.0219586	1.33557e-06	23.3711	0.00281164
	rs188645623	17	54281239	T	A	0.374224	0.0884796	2.3422e-05	17.8886	0.00213403
	rs188861924	6	106678500	C	T	0.54104	0.130478	3.37446e-05	17.1943	0.00203241
	rs190468681	16	28895509	T	C	0.32301	0.0778595	3.34468e-05	17.2111	0.00198812
	rs190537317	4	117567300	T	C	0.379323	0.09219	3.87881e-05	16.9298	0.00200546
	rs190861186	10	131740480	T	C	1.60308	0.347148	3.87708e-06	21.3246	0.00250963
	rs191411506	20	30114119	A	G	1.30797	0.310604	2.54164e-05	17.733	0.00208556
	rs192960233	1	9670607	A	C	0.451515	0.0946014	1.81666e-06	22.7798	0.00264541
	rs193251322	11	118598583	T	C	0.674431	0.166292	4.99825e-05	16.4487	0.00193803
	rs2176319	18	41655963	G	A	0.19569	0.045835	1.95954e-05	18.2282	0.00214735
	rs34180448	7	141214011	G	T	-0.173019	0.0415037	3.06249e-05	17.3786	0.00206629
	rs34375472	8	69310480	C	T	-0.147294	0.03285	7.33117e-06	20.1048	0.0023626
	rs373332991	10	1284155	A	G	0.706767	0.173879	4.80944e-05	16.5218	0.00194506
	rs377293977	17	71624151	G	A	1.8231	0.37103	8.94123e-07	24.1437	0.00283574
	rs41313373	1	92940411	T	C	0.117437	0.023807	8.10357e-07	24.3333	0.00294384
	rs4340516	2	216106031	T	C	0.244214	0.0597826	4.40718e-05	16.6875	0.0019948
	rs4669047	2	6386226	T	C	-0.0911228	0.018531	8.77393e-07	24.18	0.0028134
	rs4770754	13	25470527	C	T	0.0650592	0.0152576	2.00744e-05	18.1821	0.00211427
	rs4945941	6	113672375	A	T	-0.0674571	0.0166032	4.84689e-05	16.5071	0.00195663
	rs527614935	16	1313016	T	C	-0.604094	0.146706	3.82626e-05	16.9556	0.00190817
	rs531722905	11	102832399	A	G	0.543929	0.127157	1.88899e-05	18.298	0.00208298
	rs533148951	19	56080277	T	C	1.28897	0.283525	5.46142e-06	20.6682	0.00242812
	rs534307897	3	59026530	G	A	0.807761	0.173826	3.3686e-06	21.5942	0.00254005
	rs535961743	1	78750094	A	C	0.495725	0.11862	2.9265e-05	17.4649	0.00194568
	rs537140595	2	152690664	T	C	1.03191	0.253703	4.7543e-05	16.5437	0.00194467
	rs542562003	3	99945876	G	T	1.49143	0.327325	5.20357e-06	20.761	0.0024448
	rs544328638	2	223026830	G	A	0.468941	0.10961	1.8836e-05	18.3036	0.00217232
	rs545599404	2	17151738	A	G	0.834067	0.189204	1.0419e-05	19.4331	0.00228518
	rs546711170	18	12884446	A	G	0.567096	0.121287	2.93016e-06	21.8617	0.00257555
	rs547220196	2	210470702	G	A	0.534657	0.131634	4.87163e-05	16.4974	0.00194412
	rs550324059	16	62704801	G	A	0.573402	0.130459	1.10645e-05	19.3184	0.00227506
	rs550681022	10	56973858	C	T	0.472291	0.11165	2.33601e-05	17.8938	0.00205754
	rs552750926	9	13431269	C	T	0.581886	0.13161	9.81185e-06	19.5478	0.00230752
	rs552822547	13	40177589	T	C	0.611344	0.1501	4.6431e-05	16.5886	0.00195854
	rs556786176	7	149781741	G	A	-0.425173	0.104053	4.3862e-05	16.6964	0.00198064
	rs556922011	2	203399155	T	G	0.299535	0.0737698	4.89871e-05	16.4869	0.00193882
	rs559224849	5	16151017	T	C	0.65971	0.157523	2.81405e-05	17.5395	0.00195697
	rs559789745	22	43572903	A	G	0.650601	0.140621	3.71662e-06	21.4057	0.00252426
	rs560905674	11	32352707	C	T	0.692671	0.148346	3.02241e-06	21.8023	0.00256635
	rs565777389	14	43542331	T	C	-0.923183	0.209542	1.05436e-05	19.4104	0.00229019
	rs565780014	10	120724304	C	T	0.873121	0.179482	1.14644e-06	23.665	0.0027826
	rs56844909	13	98907671	A	C	1.13104	0.253651	8.23281e-06	19.883	0.00233795
	rs569324758	8	134490686	T	C	0.824424	0.200675	3.98673e-05	16.8778	0.00198324
	rs570681813	2	19269905	G	C	0.420393	0.100266	2.75573e-05	17.5794	0.00208683
	rs571262365	7	10516588	C	G	0.62711	0.139191	6.62537e-06	20.2986	0.00229392
	rs571968227	1	117225948	T	C	0.750206	0.166252	6.40779e-06	20.3623	0.00239536
	rs572909918	11	33643346	T	C	0.483795	0.117807	4.01381e-05	16.8648	0.00193034
	rs574185291	17	51446658	T	C	-0.385208	0.0937673	3.98886e-05	16.8767	0.00192338
	rs59746564	15	83233157	C	T	-0.0894757	0.0217097	3.76473e-05	16.9864	0.00202059
	rs60643598	1	6405560	C	T	0.33873	0.0776356	1.28247e-05	19.0364	0.00222798
	rs61731884	10	6152058	T	C	0.378547	0.0917973	3.72787e-05	17.0051	0.00201549
	rs62295412	4	35236545	C	A	-0.0818673	0.0199322	4.00318e-05	16.8698	0.00202892
	rs62314422	4	91605957	A	G	0.0697407	0.0162615	1.79729e-05	18.393	0.00214155
	rs62432804	6	138508347	T	C	0.273509	0.0669441	4.39577e-05	16.6924	0.00199113
	rs6473935	8	55406878	T	C	0.0866952	0.0213456	4.87574e-05	16.4958	0.0020843
	rs6475432	9	20465005	T	C	-0.0807177	0.0182324	9.54804e-06	19.5997	0.00244202
	rs67189233	12	122675838	C	T	0.0771998	0.018567	3.21182e-05	17.2882	0.00205577
	rs6740467	2	202861219	T	C	-0.139211	0.0326654	2.02863e-05	18.1623	0.00213127
	rs6780710	3	116624325	G	A	-0.0687247	0.0159671	1.6764e-05	18.5257	0.00224458
	rs6790309	3	54422979	G	A	0.134765	0.0331038	4.6817e-05	16.5729	0.00197831
	rs6850681	4	38236803	C	A	-0.601029	0.143597	2.84495e-05	17.5186	0.00206106
	rs6862564	5	58691036	G	C	-0.0756654	0.0181007	2.91204e-05	17.4745	0.00210206
	rs7094952	10	13976810	T	C	-0.0962758	0.0188049	3.05979e-07	26.2115	0.00305424
	rs72692551	9	2603614	A	G	-0.164717	0.0381498	1.57716e-05	18.642	0.00222021
	rs72750069	1	233369238	C	T	0.222286	0.0497495	7.89161e-06	19.964	0.00236645
	rs72834628	2	124261707	G	A	0.207229	0.0498153	3.18323e-05	17.3052	0.00206162
	rs73015437	3	9118636	C	T	0.213033	0.0502324	2.22578e-05	17.9856	0.00208282
	rs73019449	19	24250340	T	C	0.504887	0.116998	1.59357e-05	18.6222	0.0021992
	rs73195533	3	191257833	T	C	0.773959	0.18583	3.11515e-05	17.3462	0.00204018
	rs73420765	14	99644052	C	A	-0.104728	0.0252663	3.39868e-05	17.1808	0.00201244
	rs73603926	19	55429922	A	G	0.896659	0.204951	1.21435e-05	19.1406	0.00224839
	rs74623425	1	236238811	G	A	0.244321	0.0551072	9.26881e-06	19.6564	0.00233567
	rs75662235	22	33001522	G	A	-0.664777	0.150072	9.43584e-06	19.6224	0.0023136
	rs76013874	6	23674750	C	T	1.33344	0.296121	6.69916e-06	20.2772	0.00238071
	rs76160459	4	17606956	T	C	-0.126024	0.0306117	3.84066e-05	16.9485	0.0020128
	rs76667594	7	118309157	C	T	2.95813	0.694174	2.0318e-05	18.1592	0.00213037
	rs76754698	17	11146170	G	C	0.125243	0.0307088	4.53455e-05	16.6334	0.0019421
	rs77392989	16	71789462	C	T	0.0820043	0.0199572	3.97344e-05	16.8839	0.00198054
	rs77621194	10	29316027	G	A	0.171421	0.0404368	2.24275e-05	17.9711	0.0020887
	rs77721269	6	127840792	C	T	-0.26383	0.0567217	3.29824e-06	21.6347	0.00257478
	rs7780890	7	44239524	G	T	0.322425	0.0651535	7.47107e-07	24.4896	0.00282321
	rs78466649	14	80661127	C	T	0.165276	0.0392161	2.50334e-05	17.762	0.00213906
	rs7850323	9	10960675	C	G	-0.0902935	0.0200492	6.68097e-06	20.2824	0.00237838
	rs79113443	10	72806376	T	G	-0.101362	0.0229328	9.87177e-06	19.536	0.00237645
	rs79257129	2	150951272	G	A	-0.25224	0.0580032	1.36931e-05	18.9114	0.00225263
	rs8095897	18	13225200	G	A	-0.293353	0.0666056	1.06107e-05	19.3981	0.00226518
	rs8122313	20	45697145	A	G	-0.0733803	0.0166594	1.0591e-05	19.4017	0.00227165
	rs868542	2	45296525	G	A	0.0753963	0.0179907	2.77922e-05	17.5632	0.00215169
Alanine	rs10121542	9	18387910	T	G	0.0997156	0.0213495	3.00279e-06	21.8148	0.00263574
	rs10141657	14	28461086	A	G	-0.070987	0.0168047	2.39764e-05	17.8442	0.00212536
	rs1026722	15	86119399	C	T	0.0708749	0.0171278	3.50334e-05	17.1231	0.00202633
	rs10427669	22	48742097	A	C	0.0685857	0.0164579	3.08188e-05	17.3667	0.00209189
	rs11055732	12	14194464	G	A	0.160964	0.0362399	8.92856e-06	19.728	0.00235508
	rs11122484	1	230431713	T	C	0.16632	0.0391021	2.1046e-05	18.0921	0.00214537
	rs11184333	1	105414716	C	T	0.224465	0.0535593	2.77765e-05	17.5642	0.00216015
	rs11243487	9	134597256	C	A	-0.131401	0.031696	3.38839e-05	17.1865	0.00204697
	rs112829553	3	48405335	A	G	0.290548	0.0699126	3.24045e-05	17.2713	0.00205829
	rs112844852	2	20046129	T	C	-0.732457	0.177911	3.83864e-05	16.9496	0.00201237
	rs114441661	3	22558647	A	G	-0.288203	0.0647614	8.57817e-06	19.8045	0.00238831
	rs114884746	2	24044304	C	T	-0.467274	0.104176	7.27656e-06	20.1191	0.00234391
	rs116484707	4	27252559	A	G	0.275649	0.065949	2.91857e-05	17.4701	0.00206511
	rs116951611	22	20960449	A	G	0.349647	0.0851663	4.03504e-05	16.8548	0.00200049
	rs116996315	16	12328294	G	A	-0.151882	0.036459	3.10238e-05	17.3541	0.00204883
	rs117039198	11	74473679	G	A	0.276626	0.0657048	2.55227e-05	17.7252	0.00213346
	rs117125924	7	18137488	G	A	0.267893	0.0556786	1.4987e-06	23.1497	0.00278646
	rs117307321	4	188733977	A	G	-1.36742	0.312805	1.23414e-05	19.1098	0.00226729
	rs117738264	12	27304630	T	C	0.850921	0.198023	1.73064e-05	18.4649	0.00219214
	rs11850064	14	100925006	A	G	-0.0772605	0.0181497	2.07327e-05	18.1207	0.00217162
	rs12053420	2	127442223	T	C	0.146088	0.0336679	1.4308e-05	18.8277	0.0022076
	rs12142286	1	207525370	A	G	-0.0755115	0.0175945	1.77246e-05	18.4193	0.00219827
	rs12231725	12	25697652	A	G	-0.127848	0.0314433	4.78294e-05	16.5322	0.00202385
	rs12378616	9	138645716	T	C	0.0731064	0.016949	1.60828e-05	18.6047	0.00224075
	rs12546218	8	62059751	T	C	-0.219762	0.0482036	5.13888e-06	20.7848	0.00245484
	rs12652257	5	112501801	C	T	0.0805929	0.0166601	1.31492e-06	23.4012	0.00280791
	rs137992216	20	39379966	G	C	-0.681876	0.149417	5.02932e-06	20.8262	0.00247734
	rs138274179	6	141677838	A	G	0.491815	0.117027	2.63879e-05	17.6617	0.00210201
	rs138320524	17	2861343	G	A	0.303329	0.067262	6.49291e-06	20.3371	0.00246079
	rs138469608	2	227628187	A	C	-0.771199	0.175094	1.06035e-05	19.3995	0.00230382
	rs139170956	12	57064707	A	G	-0.225068	0.053989	3.06241e-05	17.3787	0.00202189
	rs140127474	14	31295357	A	G	0.425556	0.0975581	1.28832e-05	19.0277	0.00227952
	rs141104841	5	152788537	C	G	-0.728742	0.177914	4.20278e-05	16.7775	0.00199732
	rs141202741	19	41730639	A	G	-0.494162	0.118675	3.12714e-05	17.3388	0.00206393
	rs141862355	1	168732475	C	G	0.521386	0.123112	2.28503e-05	17.9357	0.0021331
	rs142210979	12	27542480	G	A	-0.470806	0.113939	3.5947e-05	17.0742	0.00203819
	rs142250947	8	16661471	T	A	-1.07542	0.233234	4.00905e-06	21.2605	0.00252088
	rs142567659	7	152517341	T	C	0.333462	0.0801499	3.17572e-05	17.3096	0.00204308
	rs142982465	22	37965855	C	T	-0.4801	0.111072	1.54337e-05	18.6833	0.00223913
	rs143203850	15	90966135	T	C	0.370475	0.0886977	2.95597e-05	17.4459	0.00199169
	rs143493784	11	60201110	C	T	-0.765881	0.172428	8.92283e-06	19.7291	0.00234188
	rs144236077	18	60899652	G	A	-0.241759	0.0589979	4.17163e-05	16.7916	0.00201758
	rs144634401	18	3678221	A	C	-0.133099	0.0310484	1.81248e-05	18.3769	0.00232774
	rs144786297	7	109980668	T	C	-0.485089	0.11393	2.0648e-05	18.1287	0.00215955
	rs145732748	11	6932139	G	C	-1.15707	0.27442	2.48208e-05	17.7782	0.0021067
	rs146506334	17	61986657	A	G	-0.420056	0.102031	3.83917e-05	16.9492	0.00202941
	rs147258371	2	55394990	T	C	-0.552659	0.133763	3.60183e-05	17.0704	0.00202992
	rs147628623	10	7286268	T	C	0.849103	0.206448	3.90691e-05	16.9161	0.00201084
	rs147785515	4	57247908	T	A	-0.208869	0.0508098	3.94305e-05	16.8987	0.00200926
	rs148211427	4	122648391	C	T	0.800432	0.194207	3.76346e-05	16.9871	0.00201792
	rs148435894	17	33082909	T	C	0.293834	0.070435	3.02328e-05	17.4031	0.00209815
	rs148928879	6	41696135	T	C	-0.417198	0.0924391	6.38516e-06	20.3692	0.00245611
	rs149287871	15	90699488	T	C	-0.268729	0.0613777	1.19622e-05	19.1694	0.00231028
	rs149638048	3	98310215	G	A	0.407468	0.0989898	3.85063e-05	16.9436	0.0020275
	rs149662767	9	33576858	A	G	-0.290375	0.0600797	1.34381e-06	23.3595	0.00280039
	rs150144474	18	77691372	T	A	-0.228054	0.0547821	3.14191e-05	17.33	0.00204576
	rs151058230	7	74484932	T	C	-0.233314	0.0563596	3.47698e-05	17.1374	0.0020707
	rs151325649	7	112220275	A	G	0.236273	0.0468576	4.59835e-07	25.4254	0.00311302
	rs17075961	3	43777345	A	G	-0.309838	0.074307	3.05002e-05	17.3864	0.00208183
	rs17140195	1	229254703	G	A	0.116828	0.0280812	3.17758e-05	17.3086	0.0020996
	rs17631446	18	59621767	C	T	-0.0672992	0.0162435	3.42594e-05	17.1657	0.00207911
	rs17661379	8	9221219	G	A	0.118635	0.0280361	2.32126e-05	17.9057	0.00214735
	rs17687817	2	126675455	T	C	0.0830384	0.0200686	3.50769e-05	17.1208	0.00207814
	rs181681842	2	24822761	A	G	-0.695613	0.154764	6.96824e-06	20.2021	0.00239933
	rs181874102	8	107120109	A	T	0.323634	0.0748402	1.52993e-05	18.6999	0.00214014
	rs182328839	16	63228691	A	C	-0.250454	0.0543719	4.09859e-06	21.2181	0.00248573
	rs182661170	18	39166082	A	G	-0.760491	0.177897	1.9123e-05	18.2747	0.0021712
	rs182782072	5	79761016	A	G	0.987831	0.23328	2.29039e-05	17.9312	0.00212543
	rs183086938	4	139261456	T	C	-0.339835	0.0822681	3.6146e-05	17.0637	0.00202729
	rs183598960	17	33451341	A	G	-0.272198	0.0651362	2.92915e-05	17.4632	0.00207264
	rs184159246	5	128390065	C	A	0.765903	0.183917	3.1217e-05	17.3422	0.0020569
	rs184964303	17	38398895	T	C	-0.675313	0.152927	1.00577e-05	19.5003	0.00231635
	rs185009763	3	192544398	T	C	0.637699	0.151163	2.45792e-05	17.7967	0.00211378
	rs185159992	7	67110803	T	C	-0.593105	0.14166	2.82899e-05	17.5295	0.00208539
	rs185595622	9	89210464	C	G	-0.982579	0.240047	4.25309e-05	16.7549	0.00199075
	rs185639509	17	27491570	T	C	0.628446	0.138846	6.00518e-06	20.4866	0.00243216
	rs185998391	7	45591964	C	G	0.430712	0.100951	1.98512e-05	18.2034	0.00212314
	rs187004251	15	54636818	A	G	-0.550354	0.134991	4.56291e-05	16.6217	0.00197869
	rs187063015	8	118729914	A	G	-1.05344	0.227023	3.48002e-06	21.5318	0.00255158
	rs187321940	2	236109472	C	A	0.615176	0.14618	2.57231e-05	17.7102	0.0021129
	rs188344066	11	57147379	G	A	-1.11842	0.274439	4.59571e-05	16.608	0.00197022
	rs189211858	20	49681991	T	A	-0.478298	0.117824	4.91963e-05	16.479	0.0019197
	rs190261049	11	110789792	A	G	-0.537747	0.122173	1.07489e-05	19.3734	0.00230273
	rs2156405	21	37342399	G	A	0.074163	0.0166576	8.49902e-06	19.8221	0.00240837
	rs2176144	6	93490846	C	T	-0.0672847	0.0162682	3.53481e-05	17.1062	0.00201407
	rs240836	6	159920663	T	G	0.0770307	0.0188869	4.53235e-05	16.6344	0.00202498
	rs2622621	4	89030920	G	C	0.0773214	0.0163856	2.37179e-06	22.2677	0.00273982
	rs28739566	1	863644	C	T	0.109054	0.024944	1.23128e-05	19.114	0.00241731
	rs34204001	14	51414306	C	T	0.0858184	0.0195255	1.1067e-05	19.3177	0.00242191
	rs35354215	6	44215953	G	A	-0.187169	0.0426871	1.16163e-05	19.2254	0.00226267
	rs35813471	1	18665200	A	G	0.0848831	0.0187414	5.9214e-06	20.5134	0.00244183
	rs367860419	8	68864626	C	G	0.418554	0.10203	4.09149e-05	16.8286	0.00201054
	rs368543083	7	141534493	A	G	-0.373475	0.087358	1.90944e-05	18.2775	0.00211683
	rs3765262	16	840307	A	C	0.180824	0.0436437	3.42512e-05	17.166	0.0020546
	rs41341749	17	34310702	G	A	-0.146571	0.0344809	2.13022e-05	18.0692	0.00213928
	rs4439576	12	43076181	G	A	0.0674315	0.0162312	3.26092e-05	17.2593	0.00203723
	rs4743419	9	98706987	T	C	-0.0885863	0.0209065	2.26265e-05	17.9544	0.00207689
	rs533041604	2	43387473	C	A	1.44835	0.298185	1.19054e-06	23.5926	0.0027978
	rs536720621	2	211424871	A	C	-0.510299	0.11037	3.77287e-06	21.377	0.0025463
	rs539292010	16	10639757	T	C	0.654814	0.15294	1.85627e-05	18.3313	0.00219084
	rs542372717	5	151884886	A	G	0.979589	0.227063	1.602e-05	18.6121	0.0022053
	rs546032631	6	3334582	C	A	-0.596021	0.140242	2.13828e-05	18.062	0.0021574
	rs548152161	10	111450882	T	C	0.758548	0.169881	8.00043e-06	19.9378	0.0023653
	rs548405347	4	161115323	T	C	-0.619938	0.136216	5.33586e-06	20.7129	0.00246165
	rs548422103	2	10339778	T	C	0.59753	0.140239	2.03711e-05	18.1544	0.00215786
	rs560089055	22	46287959	A	G	-0.538528	0.131415	4.16895e-05	16.7929	0.00200674
	rs56044834	6	21234139	C	T	0.307629	0.0755124	4.62338e-05	16.5966	0.00194915
	rs56112787	12	115121034	A	C	0.926921	0.18708	7.24476e-07	24.5488	0.00291353
	rs562059006	7	49089675	T	C	0.750124	0.180838	3.35322e-05	17.2063	0.00204118
	rs565671093	1	2363220	T	C	0.648647	0.158697	4.36394e-05	16.7063	0.00198571
	rs568315580	7	24269486	C	T	0.851702	0.202103	2.50664e-05	17.7595	0.00210947
	rs570039750	4	178425774	C	G	-0.640202	0.134943	2.09298e-06	22.5078	0.00267651
	rs571962086	12	6410943	C	T	0.607728	0.147792	3.92175e-05	16.9089	0.0020144
	rs57241318	12	49713839	T	C	-0.0832921	0.0185176	6.85984e-06	20.232	0.0024314
	rs575170193	6	119693313	G	A	0.953243	0.21103	6.2692e-06	20.4042	0.00241844
	rs576367214	1	51239212	C	A	-0.764097	0.177897	1.74566e-05	18.4484	0.00220385
	rs576778779	5	176686507	G	T	-0.542737	0.132575	4.24336e-05	16.7593	0.00199944
	rs59037481	3	58756738	C	A	-0.193339	0.0453252	1.99362e-05	18.1953	0.0021683
	rs61935683	12	57856795	A	G	0.561361	0.137545	4.47877e-05	16.6569	0.00198023
	rs61960818	13	113079129	T	C	-0.193348	0.0416623	3.46996e-06	21.5374	0.00251824
	rs62079125	17	76224410	C	T	-0.236982	0.0569397	3.15496e-05	17.3221	0.00206496
	rs62349565	5	24516827	G	A	0.0838888	0.0185492	6.1115e-06	20.453	0.00267695
	rs62353827	5	67825955	T	C	-0.329288	0.0731081	6.66465e-06	20.2871	0.00242163
	rs6558122	8	29375767	C	T	-0.0829546	0.0203946	4.75257e-05	16.5444	0.00199473
	rs67795055	3	169529895	A	C	0.0801232	0.0187339	1.89501e-05	18.292	0.00226047
	rs6925883	6	106925710	C	T	-0.102756	0.024797	3.41447e-05	17.1718	0.0020728
	rs73008669	6	155600911	T	C	0.151035	0.0366015	3.68365e-05	17.0278	0.00200804
	rs73116409	20	20258527	C	T	-0.501951	0.113894	1.04725e-05	19.4232	0.00225145
	rs73121385	2	236224791	C	T	0.184953	0.0423786	1.27526e-05	19.0471	0.00224094
	rs7313885	12	119804162	G	A	-0.252137	0.0559973	6.71079e-06	20.274	0.00247278
	rs73530532	9	114661913	T	C	-0.393926	0.0880591	7.69756e-06	20.0116	0.00238749
	rs73737708	5	7508319	T	C	-0.213443	0.0519286	3.95104e-05	16.8947	0.00199023
	rs737902	7	95138755	G	A	0.0755432	0.0173391	1.31964e-05	18.9818	0.00231281
	rs74083873	13	60025855	C	T	-0.473605	0.113909	3.21399e-05	17.2869	0.00200531
	rs74260417	19	43962929	A	G	-0.20502	0.0456112	6.95844e-06	20.2046	0.00239557
	rs75040535	7	137055700	A	G	0.48635	0.117846	3.67531e-05	17.0321	0.00203007
	rs75403847	6	18457574	T	C	1.29004	0.312844	3.73e-05	17.004	0.00201673
	rs76716683	7	154729670	C	G	0.212133	0.0519469	4.43336e-05	16.6762	0.00198403
	rs77594555	18	20776402	T	G	-0.147069	0.0352083	2.95249e-05	17.4483	0.00204228
	rs78640137	10	33937449	A	G	0.843907	0.20645	4.35671e-05	16.7093	0.00198438
	rs7872560	9	137447946	C	T	0.126668	0.0294493	1.69844e-05	18.5005	0.00221735
	rs78794675	6	117774881	T	C	-0.174766	0.0417439	2.83144e-05	17.5278	0.00205386
	rs78928980	18	41247580	A	G	-0.136645	0.0312042	1.192e-05	19.1761	0.00224557
	rs7895952	10	113970977	T	C	0.114414	0.0275748	3.3361e-05	17.2161	0.00208198
	rs79058068	3	196911191	G	A	0.273495	0.0654355	2.92008e-05	17.4692	0.0021066
	rs79208955	7	27175904	G	A	-0.40863	0.0932342	1.17148e-05	19.2092	0.00229085
	rs80103717	13	29120155	A	G	0.202034	0.0480925	2.65794e-05	17.6479	0.00207468
	rs8177796	9	116155428	A	G	-0.121384	0.0285499	2.12205e-05	18.0765	0.00210102
	rs9546320	13	83762081	T	C	-0.0775448	0.0154523	5.21209e-07	25.1837	0.00300547
	rs9930839	16	56374384	A	G	-0.133571	0.0313453	2.03249e-05	18.1585	0.00214061
For outcome-PLC_Zhou
Exposures	SNP	Chr	Position	A1	A2	BETA	SE	P	F-Statistic	R2
Methionine	rs1019505	5	37731359	A	T	-0.0668725	0.0162079	3.69254e-05	17.0232	0.00201488
	rs10785500	12	44927227	T	C	-0.0760873	0.0176624	1.64829e-05	18.5577	0.00225271
	rs10887866	10	90671750	T	G	0.121818	0.0282144	1.57731e-05	18.6415	0.00221627
	rs11023339	11	1369043	G	A	-0.0669861	0.0165032	4.92887e-05	16.4753	0.00195859
	rs111277864	11	85772598	T	C	0.431205	0.104624	3.76477e-05	16.9865	0.00200448
	rs111431707	13	105213867	A	G	0.751363	0.173858	1.54819e-05	18.6771	0.00220525
	rs111602419	3	19993544	A	G	-0.179888	0.0439209	4.20858e-05	16.775	0.00197013
	rs112196905	14	105058879	A	G	-0.12928	0.0301284	1.77898e-05	18.4124	0.00218112
	rs112378336	9	74394488	C	G	0.0942818	0.0209523	6.80088e-06	20.2485	0.00240045
	rs112387872	14	44380144	A	T	0.317519	0.0677755	2.80144e-06	21.948	0.00254302
	rs112414844	2	165955980	C	G	0.128887	0.0261227	8.06045e-07	24.3434	0.00283508
	rs112488056	18	22158910	G	A	0.61379	0.145138	2.34722e-05	17.8845	0.00210825
	rs112661445	3	67636190	T	C	-0.159246	0.0378001	2.52159e-05	17.7481	0.00209284
	rs112994952	18	77856590	T	C	0.40715	0.0891677	4.96858e-06	20.8494	0.00248173
	rs113472601	11	127266320	A	G	0.550695	0.135283	4.68714e-05	16.5705	0.00195284
	rs114101413	4	137520248	G	A	0.379928	0.0898607	2.35813e-05	17.8757	0.00204983
	rs114600258	2	241079807	A	G	0.257573	0.0625392	3.81196e-05	16.9627	0.00198922
	rs115010073	5	4185776	T	C	2.30191	0.438865	1.56169e-07	27.5115	0.0032292
	rs115627443	4	164024858	A	G	0.112066	0.0274437	4.43651e-05	16.6749	0.00195947
	rs115656900	13	70441927	T	C	0.189162	0.0466291	4.97634e-05	16.4571	0.00195196
	rs115866108	8	126020492	T	C	1.29568	0.31061	3.02739e-05	17.4006	0.00204431
	rs116712848	5	147691684	A	G	1.03203	0.253703	4.74441e-05	16.5475	0.00194607
	rs116843451	10	133127346	C	G	0.639442	0.151856	2.54401e-05	17.7312	0.00208588
	rs118103666	17	66419120	T	C	0.931057	0.196567	2.17348e-06	22.4353	0.00263822
	rs118163753	10	85270556	A	G	0.280609	0.0641761	1.2284e-05	19.1186	0.00227994
	rs12070708	1	159623744	C	T	0.111979	0.0254153	1.053e-05	19.4126	0.00230113
	rs12231889	12	54467885	A	G	0.0804842	0.0190825	2.46812e-05	17.789	0.00214731
	rs12576978	11	121371137	T	C	1.65106	0.400909	3.81675e-05	16.9603	0.00199269
	rs1258432	2	88647148	A	T	0.0945487	0.0191134	7.54744e-07	24.4701	0.00284296
	rs12720529	1	186862806	A	G	0.332381	0.0786186	2.36021e-05	17.874	0.00213793
	rs12913457	15	57752278	C	G	0.0872778	0.0206801	2.43904e-05	17.8116	0.00213872
	rs138016281	1	152099709	G	C	0.695027	0.159598	1.33144e-05	18.9648	0.00223367
	rs138036740	18	59882287	T	C	0.884344	0.196593	6.84842e-06	20.2351	0.00237898
	rs138254594	19	6400721	T	C	0.317869	0.0727294	1.23924e-05	19.1019	0.00217057
	rs138314904	2	237261566	C	G	0.492038	0.105185	2.89903e-06	21.8821	0.00260444
	rs138470219	18	7864786	T	A	0.550346	0.124136	9.27555e-06	19.6551	0.00232174
	rs138721726	14	83479498	C	G	0.908431	0.219773	3.57297e-05	17.0858	0.00201329
	rs138980959	18	31220030	G	A	0.512422	0.11953	1.81133e-05	18.3781	0.00216791
	rs139348274	13	67122468	A	G	0.822142	0.192811	2.00819e-05	18.1815	0.00213689
	rs139595856	3	4783704	A	C	-0.392554	0.0963991	4.65766e-05	16.5826	0.00192581
	rs139721069	21	15269570	A	G	0.447366	0.105212	2.11841e-05	18.0799	0.0021657
	rs139954555	13	77871248	C	T	-0.776453	0.189234	4.07575e-05	16.8357	0.00197894
	rs140335960	21	27056894	G	A	0.65855	0.133938	8.79664e-07	24.1752	0.0027415
	rs140516593	1	200200922	C	T	0.41902	0.101837	3.87789e-05	16.9301	0.00200191
	rs140541927	2	227550225	G	A	0.665258	0.157521	2.40746e-05	17.8362	0.00199172
	rs140610842	13	104414115	A	G	0.298317	0.0695821	1.80882e-05	18.3807	0.00217522
	rs140920981	3	172835092	G	T	0.707586	0.173879	4.7133e-05	16.5601	0.00195243
	rs140922378	7	87569056	A	C	-0.989559	0.238331	3.29525e-05	17.2394	0.00202455
	rs140947584	16	7438562	G	C	0.837267	0.200669	3.01443e-05	17.4087	0.00204775
	rs141440951	12	100463836	A	G	0.532781	0.125136	2.06605e-05	18.1273	0.00213448
	rs142132466	1	107437273	G	A	0.265749	0.0653601	4.78441e-05	16.5317	0.0019573
	rs142484350	1	94312225	G	C	0.463895	0.0933567	6.7279e-07	24.6916	0.0029288
	rs143023138	3	83440386	C	A	0.36094	0.0854995	2.42639e-05	17.8214	0.00211077
	rs143363939	12	67822214	A	G	0.81148	0.171132	2.11799e-06	22.485	0.00248474
	rs143419033	17	13807858	G	A	0.399303	0.0884414	6.3351e-06	20.3842	0.00238062
	rs143445906	5	2627360	G	A	0.418625	0.0992116	2.4482e-05	17.8043	0.00202862
	rs143851052	11	117492349	T	G	1.02207	0.238314	1.79685e-05	18.3934	0.00216212
	rs143914705	9	7619335	A	T	-0.293812	0.0724373	4.99033e-05	16.4518	0.00196763
	rs144042511	18	59943148	T	C	0.94053	0.196561	1.71052e-06	22.8955	0.00268793
	rs144115930	2	140037516	A	G	0.357526	0.0851894	2.70669e-05	17.6134	0.00208863
	rs144559481	10	71791232	G	A	0.90895	0.204944	9.20286e-06	19.6702	0.00231214
	rs144986934	7	83261024	T	C	1.19677	0.283574	2.4398e-05	17.811	0.00209445
	rs145165926	2	228602139	C	T	0.786115	0.185823	2.33233e-05	17.8967	0.00210477
	rs145179636	4	17139063	A	G	0.597132	0.142101	2.64365e-05	17.6582	0.00207858
	rs145181683	22	32007137	T	C	1.22289	0.262509	3.18559e-06	21.7013	0.0025467
	rs145228292	13	65657214	G	A	0.721184	0.146677	8.79668e-07	24.1751	0.00285196
	rs145389377	7	152696357	C	T	0.459476	0.106379	1.5657e-05	18.6558	0.00215578
	rs145488225	16	31070270	A	G	0.207964	0.0504301	3.72666e-05	17.0058	0.00204418
	rs145674004	4	103246127	C	T	0.905513	0.192766	2.63391e-06	22.0662	0.00259257
	rs146395248	8	86085358	C	T	0.698668	0.171233	4.4994e-05	16.6482	0.00195811
	rs146742226	1	47115954	A	G	1.0586	0.253689	3.00859e-05	17.4125	0.00204607
	rs146780775	21	35374764	T	C	0.742677	0.17386	1.94001e-05	18.2474	0.00214461
	rs147331164	19	28264979	A	G	0.709279	0.171228	3.43816e-05	17.1587	0.00201682
	rs1476774	17	26204751	A	G	0.077428	0.0182926	2.30863e-05	17.9162	0.00216418
	rs147914961	1	222060793	T	A	0.533553	0.128261	3.18367e-05	17.3048	0.00203845
	rs147963768	8	2844474	A	G	0.47382	0.116206	4.55371e-05	16.6253	0.00197051
	rs149104230	6	127780341	G	C	0.523862	0.116988	7.53761e-06	20.0517	0.00236704
	rs149816020	9	92272289	T	C	-0.916075	0.200628	4.97019e-06	20.8487	0.00245497
	rs149942876	1	218969599	A	G	0.261269	0.0549138	1.95708e-06	22.6367	0.00262977
	rs150253282	2	73443847	T	C	0.451038	0.107028	2.50645e-05	17.7595	0.00209963
	rs1503340	15	97328053	T	C	-0.0660851	0.0157066	2.58237e-05	17.7028	0.00215864
	rs150538470	16	61342091	C	A	1.1776	0.262534	7.274e-06	20.1198	0.00236357
	rs1520455	2	50692168	T	C	0.0712241	0.0161774	1.06915e-05	19.3837	0.00239195
	rs16935105	10	34422513	C	T	-0.292864	0.067329	1.36299e-05	18.9203	0.0021851
	rs17594680	5	153062963	G	A	-0.382242	0.0914094	2.894e-05	17.4862	0.00207942
	rs17685304	2	177982373	T	A	-0.119144	0.0270168	1.0337e-05	19.4481	0.0023619
	rs17764039	5	126960264	A	C	1.3828	0.327383	2.40203e-05	17.8405	0.00209524
	rs181336750	9	100543462	T	C	0.693645	0.163961	2.33128e-05	17.8975	0.00210667
	rs181429455	2	17070661	C	T	-0.228987	0.0519251	1.03402e-05	19.4476	0.00224244
	rs181862190	12	110105565	A	G	0.801599	0.189221	2.27222e-05	17.9463	0.00210893
	rs182082364	3	186938386	G	A	-0.388517	0.0902675	1.67699e-05	18.525	0.00219279
	rs182678735	11	20475012	T	C	1.42551	0.327361	1.33336e-05	18.9621	0.0022321
	rs183710401	8	5240307	T	C	0.883838	0.204958	1.61575e-05	18.5958	0.00218722
	rs183808326	5	134501592	A	G	0.327801	0.0760788	1.64219e-05	18.5649	0.00221368
	rs184117608	15	25835648	A	G	0.815529	0.179515	5.54671e-06	20.6385	0.00242644
	rs184230454	7	120176640	A	G	0.604337	0.143598	2.57022e-05	17.7118	0.00209653
	rs184512544	21	24074123	C	A	-0.605131	0.14674	3.72623e-05	17.006	0.00200257
	rs185284457	3	79370774	C	T	-0.444368	0.102918	1.57662e-05	18.6424	0.00221726
	rs185431215	20	20229935	C	T	2.97963	0.694163	1.76749e-05	18.4248	0.00216436
	rs185650613	6	150626968	A	G	0.280624	0.0653284	1.74225e-05	18.4521	0.00214516
	rs186003878	21	32774382	T	C	-0.611784	0.146739	3.05687e-05	17.3822	0.00205986
	rs186644608	20	56390579	G	A	0.521495	0.113103	4.01108e-06	21.2595	0.00251991
	rs186745071	1	193546759	A	G	1.15585	0.283595	4.58736e-05	16.6114	0.0019532
	rs186890147	13	105418423	G	A	0.504815	0.108932	3.5829e-06	21.476	0.00257819
	rs186970413	7	106660716	A	T	0.741956	0.159534	3.30703e-06	21.6297	0.00241416
	rs187312760	5	121160910	C	T	1.23745	0.245529	4.65704e-07	25.4009	0.00298241
	rs187409730	11	89317253	A	G	-0.741949	0.179553	3.59326e-05	17.0751	0.00200859
	rs187438211	7	84860912	A	G	0.226102	0.0540418	2.86629e-05	17.5045	0.00208219
	rs187459668	7	64479646	A	G	0.612102	0.129284	2.19551e-06	22.416	0.00255837
	rs187516015	18	2366533	G	A	-0.459508	0.113109	4.85455e-05	16.5041	0.00190963
	rs187579656	6	87227310	G	T	-0.547829	0.134031	4.36357e-05	16.7063	0.00196724
	rs187581691	5	109560946	C	T	-0.964109	0.219744	1.147e-05	19.2494	0.00226046
	rs1876155	6	100797890	T	G	0.106156	0.0219586	1.33557e-06	23.3711	0.00281164
	rs188195843	20	47753945	T	A	0.85781	0.209575	4.25646e-05	16.7534	0.00196867
	rs188631530	10	18806108	C	G	-0.427422	0.100236	2.00667e-05	18.183	0.00210605
	rs188659111	10	75377494	T	C	0.827348	0.19281	1.77863e-05	18.4127	0.00217355
	rs188660335	5	128599992	G	A	0.472084	0.116206	4.85546e-05	16.5037	0.00195324
	rs188759992	4	69988297	G	C	1.43485	0.347237	3.59326e-05	17.075	0.00200809
	rs188861924	6	106678500	C	T	0.54104	0.130478	3.37446e-05	17.1943	0.00203241
	rs189183534	5	141394145	G	A	0.645522	0.157569	4.18984e-05	16.7834	0.00197955
	rs190149362	7	16899380	G	A	0.995898	0.204895	1.17074e-06	23.6247	0.00277396
	rs190468681	16	28895509	T	C	0.32301	0.0778595	3.34468e-05	17.2111	0.00198812
	rs190537317	4	117567300	T	C	0.379323	0.09219	3.87881e-05	16.9298	0.00200546
	rs190572598	3	147284463	C	T	0.874229	0.214496	4.58678e-05	16.6116	0.00195502
	rs190861186	10	131740480	T	C	1.60308	0.347148	3.87708e-06	21.3246	0.00250963
	rs191411506	20	30114119	A	G	1.30797	0.310604	2.54164e-05	17.733	0.00208556
	rs191421988	11	49151964	G	A	0.919695	0.209543	1.13849e-05	19.2638	0.00226683
	rs192582021	4	113223913	T	C	1.16637	0.272457	1.86124e-05	18.3264	0.00215295
	rs192960233	1	9670607	A	C	0.451515	0.0946014	1.81666e-06	22.7798	0.00264541
	rs193251322	11	118598583	T	C	0.674431	0.166292	4.99825e-05	16.4487	0.00193803
	rs1993112	8	99235301	C	T	-0.668595	0.15558	1.72789e-05	18.468	0.00217526
	rs201729834	9	139723951	A	G	0.911019	0.214477	2.16046e-05	18.0424	0.00212329
	rs2176319	18	41655963	G	A	0.19569	0.045835	1.95954e-05	18.2282	0.00214735
	rs28789400	8	144042634	G	A	1.33782	0.327406	4.38636e-05	16.6964	0.00196091
	rs34180448	7	141214011	G	T	-0.173019	0.0415037	3.06249e-05	17.3786	0.00206629
	rs34375472	8	69310480	C	T	-0.147294	0.03285	7.33117e-06	20.1048	0.0023626
	rs367553180	20	10639599	T	A	0.881233	0.20496	1.7115e-05	18.486	0.00217699
	rs370660342	2	110957560	T	C	1.26878	0.283536	7.64697e-06	20.0242	0.00235208
	rs373332991	10	1284155	A	G	0.706767	0.173879	4.80944e-05	16.5218	0.00194506
	rs377312270	10	80590998	A	G	0.844228	0.204979	3.81154e-05	16.9629	0.00199776
	rs41313373	1	92940411	T	C	0.117437	0.023807	8.10357e-07	24.3333	0.00294384
	rs4340516	2	216106031	T	C	0.244214	0.0597826	4.40718e-05	16.6875	0.0019948
	rs4669047	2	6386226	T	C	-0.0911228	0.018531	8.77393e-07	24.18	0.0028134
	rs4770754	13	25470527	C	T	0.0650592	0.0152576	2.00744e-05	18.1821	0.00211427
	rs493571	6	53424081	T	A	0.144801	0.0350631	3.63181e-05	17.0546	0.00210911
	rs4945941	6	113672375	A	T	-0.0674571	0.0166032	4.84689e-05	16.5071	0.00195663
	rs527614935	16	1313016	T	C	-0.604094	0.146706	3.82626e-05	16.9556	0.00190817
	rs527999828	11	69640872	G	C	0.846628	0.200665	2.45262e-05	17.8009	0.00209507
	rs528661343	9	32171232	A	C	0.65274	0.140619	3.45221e-06	21.5473	0.00253749
	rs528703226	8	40097538	T	C	-1.11608	0.262567	2.13157e-05	18.068	0.00212229
	rs529521598	5	129291072	C	G	0.996325	0.238328	2.90891e-05	17.4764	0.00205508
	rs530451115	7	62922154	T	A	0.69802	0.155529	7.18765e-06	20.1425	0.0022612
	rs531304218	12	106914910	C	G	1.08945	0.26258	3.33894e-05	17.2144	0.00202345
	rs531722905	11	102832399	A	G	0.543929	0.127157	1.88899e-05	18.298	0.00208298
	rs533148951	19	56080277	T	C	1.28897	0.283525	5.46142e-06	20.6682	0.00242812
	rs534307897	3	59026530	G	A	0.807761	0.173826	3.3686e-06	21.5942	0.00254005
	rs535214334	2	133126601	T	G	1.17309	0.283587	3.52434e-05	17.1116	0.00201264
	rs535296973	16	7929572	C	G	-0.8103	0.173825	3.13776e-06	21.7304	0.0025604
	rs535961743	1	78750094	A	C	0.495725	0.11862	2.9265e-05	17.4649	0.00194568
	rs536059800	4	30616070	C	T	0.809047	0.192818	2.71786e-05	17.6057	0.00207214
	rs537140595	2	152690664	T	C	1.03191	0.253703	4.7543e-05	16.5437	0.00194467
	rs538841499	19	20393157	G	A	0.788089	0.192828	4.36994e-05	16.7036	0.0019633
	rs539694341	1	207555515	T	G	0.770042	0.189237	4.71772e-05	16.5583	0.00194757
	rs540273113	7	120289894	A	G	1.07965	0.231567	3.12624e-06	21.7377	0.00255778
	rs542562003	3	99945876	G	T	1.49143	0.327325	5.20357e-06	20.761	0.0024448
	rs544328638	2	223026830	G	A	0.468941	0.10961	1.8836e-05	18.3036	0.00217232
	rs544777413	3	94156840	G	A	0.701463	0.168701	3.20999e-05	17.2892	0.00203747
	rs545599404	2	17151738	A	G	0.834067	0.189204	1.0419e-05	19.4331	0.00228518
	rs546711170	18	12884446	A	G	0.567096	0.121287	2.93016e-06	21.8617	0.00257555
	rs547220196	2	210470702	G	A	0.534657	0.131634	4.87163e-05	16.4974	0.00194412
	rs550324059	16	62704801	G	A	0.573402	0.130459	1.10645e-05	19.3184	0.00227506
	rs550952517	6	79780137	T	C	-1.06636	0.238291	7.64063e-06	20.0259	0.00235443
	rs552750926	9	13431269	C	T	0.581886	0.13161	9.81185e-06	19.5478	0.00230752
	rs552822547	13	40177589	T	C	0.611344	0.1501	4.6431e-05	16.5886	0.00195854
	rs553007275	11	133264648	C	T	1.2602	0.245515	2.85368e-07	26.3465	0.00309345
	rs556786176	7	149781741	G	A	-0.425173	0.104053	4.3862e-05	16.6964	0.00198064
	rs558523530	8	517787	A	T	-0.78479	0.182596	1.72379e-05	18.4724	0.0021714
	rs559224849	5	16151017	T	C	0.65971	0.157523	2.81405e-05	17.5395	0.00195697
	rs559789745	22	43572903	A	G	0.650601	0.140621	3.71662e-06	21.4057	0.00252426
	rs560905674	11	32352707	C	T	0.692671	0.148346	3.02241e-06	21.8023	0.00256635
	rs561038055	3	153519025	T	C	-1.73429	0.400866	1.51594e-05	18.7174	0.00219598
	rs563456719	17	14201022	T	A	-0.782211	0.179533	1.31904e-05	18.9828	0.00223493
	rs563832521	4	4164782	T	G	1.56497	0.347169	6.54984e-06	20.3203	0.00238648
	rs565777389	14	43542331	T	C	-0.923183	0.209542	1.05436e-05	19.4104	0.00229019
	rs565780014	10	120724304	C	T	0.873121	0.179482	1.14644e-06	23.665	0.0027826
	rs569324758	8	134490686	T	C	0.824424	0.200675	3.98673e-05	16.8778	0.00198324
	rs570681813	2	19269905	G	C	0.420393	0.100266	2.75573e-05	17.5794	0.00208683
	rs571262365	7	10516588	C	G	0.62711	0.139191	6.62537e-06	20.2986	0.00229392
	rs57149312	2	158765736	T	C	1.45476	0.310524	2.80165e-06	21.9479	0.00257461
	rs572909918	11	33643346	T	C	0.483795	0.117807	4.01381e-05	16.8648	0.00193034
	rs574185291	17	51446658	T	C	-0.385208	0.0937673	3.98886e-05	16.8767	0.00192338
	rs59618202	4	187776783	G	A	2.98059	0.694163	1.75651e-05	18.4366	0.00216365
	rs59746564	15	83233157	C	T	-0.0894757	0.0217097	3.76473e-05	16.9864	0.00202059
	rs60643598	1	6405560	C	T	0.33873	0.0776356	1.28247e-05	19.0364	0.00222798
	rs61731884	10	6152058	T	C	0.378547	0.0917973	3.72787e-05	17.0051	0.00201549
	rs62295412	4	35236545	C	A	-0.0818673	0.0199322	4.00318e-05	16.8698	0.00202892
	rs62314422	4	91605957	A	G	0.0697407	0.0162615	1.79729e-05	18.393	0.00214155
	rs62432804	6	138508347	T	C	0.273509	0.0669441	4.39577e-05	16.6924	0.00199113
	rs6475432	9	20465005	T	C	-0.0807177	0.0182324	9.54804e-06	19.5997	0.00244202
	rs67189233	12	122675838	C	T	0.0771998	0.018567	3.21182e-05	17.2882	0.00205577
	rs6740467	2	202861219	T	C	-0.139211	0.0326654	2.02863e-05	18.1623	0.00213127
	rs6780710	3	116624325	G	A	-0.0687247	0.0159671	1.6764e-05	18.5257	0.00224458
	rs6790309	3	54422979	G	A	0.134765	0.0331038	4.6817e-05	16.5729	0.00197831
	rs6850681	4	38236803	C	A	-0.601029	0.143597	2.84495e-05	17.5186	0.00206106
	rs7094952	10	13976810	T	C	-0.0962758	0.0188049	3.05979e-07	26.2115	0.00305424
	rs72692551	9	2603614	A	G	-0.164717	0.0381498	1.57716e-05	18.642	0.00222021
	rs72750069	1	233369238	C	T	0.222286	0.0497495	7.89161e-06	19.964	0.00236645
	rs72834628	2	124261707	G	A	0.207229	0.0498153	3.18323e-05	17.3052	0.00206162
	rs73015437	3	9118636	C	T	0.213033	0.0502324	2.22578e-05	17.9856	0.00208282
	rs73019449	19	24250340	T	C	0.504887	0.116998	1.59357e-05	18.6222	0.0021992
	rs73195533	3	191257833	T	C	0.773959	0.18583	3.11515e-05	17.3462	0.00204018
	rs73420765	14	99644052	C	A	-0.104728	0.0252663	3.39868e-05	17.1808	0.00201244
	rs73603926	19	55429922	A	G	0.896659	0.204951	1.21435e-05	19.1406	0.00224839
	rs74015540	16	31467040	A	G	1.93227	0.439082	1.07901e-05	19.3662	0.00227205
	rs74623425	1	236238811	G	A	0.244321	0.0551072	9.26881e-06	19.6564	0.00233567
	rs74769101	3	165625519	T	C	0.939993	0.209532	7.25185e-06	20.1256	0.00236482
	rs74939840	4	123404944	A	G	1.84165	0.43913	2.74258e-05	17.5885	0.00206419
	rs74963919	17	67058431	T	A	0.295729	0.0615476	1.54839e-06	23.0869	0.00266427
	rs75281194	5	3049354	A	G	2.85006	0.694229	4.03689e-05	16.854	0.00197878
	rs752893	16	49769640	G	A	-0.0718664	0.0163233	1.06912e-05	19.3837	0.00229142
	rs75662235	22	33001522	G	A	-0.664777	0.150072	9.43584e-06	19.6224	0.0023136
	rs76013874	6	23674750	C	T	1.33344	0.296121	6.69916e-06	20.2772	0.00238071
	rs76160459	4	17606956	T	C	-0.126024	0.0306117	3.84066e-05	16.9485	0.0020128
	rs76242260	14	84280334	G	A	1.12561	0.253654	9.09768e-06	19.6921	0.00231218
	rs76667594	7	118309157	C	T	2.95813	0.694174	2.0318e-05	18.1592	0.00213037
	rs76754698	17	11146170	G	C	0.125243	0.0307088	4.53455e-05	16.6334	0.0019421
	rs77392989	16	71789462	C	T	0.0820043	0.0199572	3.97344e-05	16.8839	0.00198054
	rs77621194	10	29316027	G	A	0.171421	0.0404368	2.24275e-05	17.9711	0.0020887
	rs77721269	6	127840792	C	T	-0.26383	0.0567217	3.29824e-06	21.6347	0.00257478
	rs78466649	14	80661127	C	T	0.165276	0.0392161	2.50334e-05	17.762	0.00213906
	rs7850323	9	10960675	C	G	-0.0902935	0.0200492	6.68097e-06	20.2824	0.00237838
	rs79113443	10	72806376	T	G	-0.101362	0.0229328	9.87177e-06	19.536	0.00237645
	rs79257129	2	150951272	G	A	-0.25224	0.0580032	1.36931e-05	18.9114	0.00225263
	rs79605563	2	128413650	C	T	1.37384	0.296099	3.48748e-06	21.5277	0.00252623
	rs8095897	18	13225200	G	A	-0.293353	0.0666056	1.06107e-05	19.3981	0.00226518
	rs8122313	20	45697145	A	G	-0.0733803	0.0166594	1.0591e-05	19.4017	0.00227165
	rs868542	2	45296525	G	A	0.0753963	0.0179907	2.77922e-05	17.5632	0.00215169
	rs9533235	5	43338173	G	A	0.909924	0.214478	2.21029e-05	17.9988	0.00211717
Alanine	rs10121542	9	18387910	T	G	0.0997156	0.0213495	3.00279e-06	21.8148	0.00263574
	rs10141657	14	28461086	A	G	-0.070987	0.0168047	2.39764e-05	17.8442	0.00212536
	rs1026722	15	86119399	C	T	0.0708749	0.0171278	3.50334e-05	17.1231	0.00202633
	rs10427669	22	48742097	A	C	0.0685857	0.0164579	3.08188e-05	17.3667	0.00209189
	rs10763028	10	55673232	G	A	-0.0687659	0.0164629	2.95343e-05	17.4475	0.0021177
	rs11055732	12	14194464	G	A	0.160964	0.0362399	8.92856e-06	19.728	0.00235508
	rs11184333	1	105414716	C	T	0.224465	0.0535593	2.77765e-05	17.5642	0.00216015
	rs11243487	9	134597256	C	A	-0.131401	0.031696	3.38839e-05	17.1865	0.00204697
	rs112829553	3	48405335	A	G	0.290548	0.0699126	3.24045e-05	17.2713	0.00205829
	rs112844852	2	20046129	T	C	-0.732457	0.177911	3.83864e-05	16.9496	0.00201237
	rs112923350	17	2625227	A	G	-1.69441	0.373772	5.80789e-06	20.5506	0.00243381
	rs114178316	1	242323059	T	C	-0.45853	0.110399	3.27572e-05	17.2506	0.0020591
	rs114441661	3	22558647	A	G	-0.288203	0.0647614	8.57817e-06	19.8045	0.00238831
	rs114581538	11	34602665	T	C	-1.20984	0.285605	2.27468e-05	17.9442	0.00212697
	rs114884746	2	24044304	C	T	-0.467274	0.104176	7.27656e-06	20.1191	0.00234391
	rs115602001	7	3242272	C	G	1.22126	0.298308	4.24088e-05	16.7605	0.00198562
	rs11592530	10	124020615	T	C	0.0708479	0.0166722	2.14292e-05	18.0579	0.00214717
	rs116484707	4	27252559	A	G	0.275649	0.065949	2.91857e-05	17.4701	0.00206511
	rs116951611	22	20960449	A	G	0.349647	0.0851663	4.03504e-05	16.8548	0.00200049
	rs116977794	16	80639396	G	T	-0.66364	0.16072	3.64088e-05	17.05	0.0019167
	rs116996315	16	12328294	G	A	-0.151882	0.036459	3.10238e-05	17.3541	0.00204883
	rs117039198	11	74473679	G	A	0.276626	0.0657048	2.55227e-05	17.7252	0.00213346
	rs117125924	7	18137488	G	A	0.267893	0.0556786	1.4987e-06	23.1497	0.00278646
	rs117307321	4	188733977	A	G	-1.36742	0.312805	1.23414e-05	19.1098	0.00226729
	rs117534820	14	61148995	T	C	0.117993	0.028289	3.03293e-05	17.3971	0.0021043
	rs117738264	12	27304630	T	C	0.850921	0.198023	1.73064e-05	18.4649	0.00219214
	rs11850064	14	100925006	A	G	-0.0772605	0.0181497	2.07327e-05	18.1207	0.00217162
	rs12053420	2	127442223	T	C	0.146088	0.0336679	1.4308e-05	18.8277	0.0022076
	rs12142286	1	207525370	A	G	-0.0755115	0.0175945	1.77246e-05	18.4193	0.00219827
	rs12231725	12	25697652	A	G	-0.127848	0.0314433	4.78294e-05	16.5322	0.00202385
	rs12378616	9	138645716	T	C	0.0731064	0.016949	1.60828e-05	18.6047	0.00224075
	rs12546218	8	62059751	T	C	-0.219762	0.0482036	5.13888e-06	20.7848	0.00245484
	rs12652257	5	112501801	C	T	0.0805929	0.0166601	1.31492e-06	23.4012	0.00280791
	rs137992216	20	39379966	G	C	-0.681876	0.149417	5.02932e-06	20.8262	0.00247734
	rs138274179	6	141677838	A	G	0.491815	0.117027	2.63879e-05	17.6617	0.00210201
	rs138320524	17	2861343	G	A	0.303329	0.067262	6.49291e-06	20.3371	0.00246079
	rs138469608	2	227628187	A	C	-0.771199	0.175094	1.06035e-05	19.3995	0.00230382
	rs139499767	10	69900658	A	G	0.51294	0.113181	5.84155e-06	20.5393	0.00245547
	rs140127474	14	31295357	A	G	0.425556	0.0975581	1.28832e-05	19.0277	0.00227952
	rs140834546	8	11406162	C	G	-1.4312	0.32971	1.41969e-05	18.8424	0.00223224
	rs141071543	7	38266076	A	C	-0.650319	0.141629	4.39648e-06	21.0838	0.00250319
	rs141104841	5	152788537	C	G	-0.728742	0.177914	4.20278e-05	16.7775	0.00199732
	rs141862355	1	168732475	C	G	0.521386	0.123112	2.28503e-05	17.9357	0.0021331
	rs142210979	12	27542480	G	A	-0.470806	0.113939	3.5947e-05	17.0742	0.00203819
	rs142250947	8	16661471	T	A	-1.07542	0.233234	4.00905e-06	21.2605	0.00252088
	rs142567659	7	152517341	T	C	0.333462	0.0801499	3.17572e-05	17.3096	0.00204308
	rs142982465	22	37965855	C	T	-0.4801	0.111072	1.54337e-05	18.6833	0.00223913
	rs143203850	15	90966135	T	C	0.370475	0.0886977	2.95597e-05	17.4459	0.00199169
	rs143493784	11	60201110	C	T	-0.765881	0.172428	8.92283e-06	19.7291	0.00234188
	rs144236077	18	60899652	G	A	-0.241759	0.0589979	4.17163e-05	16.7916	0.00201758
	rs144634401	18	3678221	A	C	-0.133099	0.0310484	1.81248e-05	18.3769	0.00232774
	rs145732748	11	6932139	G	C	-1.15707	0.27442	2.48208e-05	17.7782	0.0021067
	rs146506334	17	61986657	A	G	-0.420056	0.102031	3.83917e-05	16.9492	0.00202941
	rs146780775	21	35374764	T	C	0.724031	0.175118	3.55673e-05	17.0944	0.00202768
	rs146865084	6	81533047	G	A	-1.45609	0.349721	3.13288e-05	17.3354	0.00205296
	rs147258371	2	55394990	T	C	-0.552659	0.133763	3.60183e-05	17.0704	0.00202992
	rs147466871	3	94253601	C	T	0.771357	0.187165	3.76787e-05	16.9848	0.0020152
	rs147628623	10	7286268	T	C	0.849103	0.206448	3.90691e-05	16.9161	0.00201084
	rs147785515	4	57247908	T	A	-0.208869	0.0508098	3.94305e-05	16.8987	0.00200926
	rs148109953	21	26877619	G	A	-0.927704	0.206406	6.97166e-06	20.2011	0.00239571
	rs148211427	4	122648391	C	T	0.800432	0.194207	3.76346e-05	16.9871	0.00201792
	rs148435894	17	33082909	T	C	0.293834	0.070435	3.02328e-05	17.4031	0.00209815
	rs148495753	8	103358283	T	C	-0.859245	0.211079	4.68655e-05	16.5708	0.00196618
	rs148928879	6	41696135	T	C	-0.417198	0.0924391	6.38516e-06	20.3692	0.00245611
	rs149277059	20	22829690	C	A	0.552145	0.113895	1.24825e-06	23.5016	0.00280804
	rs149287871	15	90699488	T	C	-0.268729	0.0613777	1.19622e-05	19.1694	0.00231028
	rs149401866	15	93594715	A	G	0.884812	0.211066	2.76369e-05	17.5738	0.00208442
	rs149638048	3	98310215	G	A	0.407468	0.0989898	3.85063e-05	16.9436	0.0020275
	rs149662767	9	33576858	A	G	-0.290375	0.0600797	1.34381e-06	23.3595	0.00280039
	rs150144474	18	77691372	T	A	-0.228054	0.0547821	3.14191e-05	17.33	0.00204576
	rs151325649	7	112220275	A	G	0.236273	0.0468576	4.59835e-07	25.4254	0.00311302
	rs17075961	3	43777345	A	G	-0.309838	0.074307	3.05002e-05	17.3864	0.00208183
	rs17140195	1	229254703	G	A	0.116828	0.0280812	3.17758e-05	17.3086	0.0020996
	rs17631446	18	59621767	C	T	-0.0672992	0.0162435	3.42594e-05	17.1657	0.00207911
	rs17687817	2	126675455	T	C	0.0830384	0.0200686	3.50769e-05	17.1208	0.00207814
	rs181469147	2	29602644	C	T	1.05092	0.2474	2.15812e-05	18.0443	0.00214193
	rs181681842	2	24822761	A	G	-0.695613	0.154764	6.96824e-06	20.2021	0.00239933
	rs181874102	8	107120109	A	T	0.323634	0.0748402	1.52993e-05	18.6999	0.00214014
	rs182328839	16	63228691	A	C	-0.250454	0.0543719	4.09859e-06	21.2181	0.00248573
	rs182391493	9	80717253	A	T	0.934759	0.221338	2.40832e-05	17.8356	0.00211721
	rs182661170	18	39166082	A	G	-0.760491	0.177897	1.9123e-05	18.2747	0.0021712
	rs182782072	5	79761016	A	G	0.987831	0.23328	2.29039e-05	17.9312	0.00212543
	rs183086938	4	139261456	T	C	-0.339835	0.0822681	3.6146e-05	17.0637	0.00202729
	rs183598960	17	33451341	A	G	-0.272198	0.0651362	2.92915e-05	17.4632	0.00207264
	rs184159246	5	128390065	C	A	0.765903	0.183917	3.1217e-05	17.3422	0.0020569
	rs184964303	17	38398895	T	C	-0.675313	0.152927	1.00577e-05	19.5003	0.00231635
	rs185009763	3	192544398	T	C	0.637699	0.151163	2.45792e-05	17.7967	0.00211378
	rs185159992	7	67110803	T	C	-0.593105	0.14166	2.82899e-05	17.5295	0.00208539
	rs185595622	9	89210464	C	G	-0.982579	0.240047	4.25309e-05	16.7549	0.00199075
	rs185639509	17	27491570	T	C	0.628446	0.138846	6.00518e-06	20.4866	0.00243216
	rs185732679	3	123080603	A	G	-0.474967	0.105352	6.53192e-06	20.3255	0.00242406
	rs185998391	7	45591964	C	G	0.430712	0.100951	1.98512e-05	18.2034	0.00212314
	rs186699571	3	54152006	T	A	0.694606	0.167474	3.36067e-05	17.2021	0.00204056
	rs187004251	15	54636818	A	G	-0.550354	0.134991	4.56291e-05	16.6217	0.00197869
	rs187063015	8	118729914	A	G	-1.05344	0.227023	3.48002e-06	21.5318	0.00255158
	rs187321940	2	236109472	C	A	0.615176	0.14618	2.57231e-05	17.7102	0.0021129
	rs188311116	9	88671578	A	G	-0.729723	0.177912	4.10316e-05	16.8231	0.00199617
	rs188344066	11	57147379	G	A	-1.11842	0.274439	4.59571e-05	16.608	0.00197022
	rs189211858	20	49681991	T	A	-0.478298	0.117824	4.91963e-05	16.479	0.0019197
	rs189480503	21	39641765	C	T	-0.608919	0.13496	6.42642e-06	20.3568	0.00241695
	rs190261049	11	110789792	A	G	-0.537747	0.122173	1.07489e-05	19.3734	0.00230273
	rs191781528	15	35339390	A	G	0.608987	0.147792	3.77912e-05	16.9791	0.00202179
	rs191785728	4	38785156	A	C	-0.768309	0.180829	2.14899e-05	18.0524	0.0021416
	rs192347679	3	6408425	G	A	-0.862723	0.202097	1.96476e-05	18.2231	0.00216128
	rs192757635	17	71410202	A	T	0.178834	0.0404731	9.93449e-06	19.5239	0.00245557
	rs2176144	6	93490846	C	T	-0.0672847	0.0162682	3.53481e-05	17.1062	0.00201407
	rs2246273	15	69329624	G	A	1.39511	0.329729	2.32571e-05	17.902	0.00212035
	rs240836	6	159920663	T	G	0.0770307	0.0188869	4.53235e-05	16.6344	0.00202498
	rs2622621	4	89030920	G	C	0.0773214	0.0163856	2.37179e-06	22.2677	0.00273982
	rs34204001	14	51414306	C	T	0.0858184	0.0195255	1.1067e-05	19.3177	0.00242191
	rs35354215	6	44215953	G	A	-0.187169	0.0426871	1.16163e-05	19.2254	0.00226267
	rs35813471	1	18665200	A	G	0.0848831	0.0187414	5.9214e-06	20.5134	0.00244183
	rs367860419	8	68864626	C	G	0.418554	0.10203	4.09149e-05	16.8286	0.00201054
	rs368543083	7	141534493	A	G	-0.373475	0.087358	1.90944e-05	18.2775	0.00211683
	rs3765262	16	840307	A	C	0.180824	0.0436437	3.42512e-05	17.166	0.0020546
	rs41341749	17	34310702	G	A	-0.146571	0.0344809	2.13022e-05	18.0692	0.00213928
	rs4439576	12	43076181	G	A	0.0674315	0.0162312	3.26092e-05	17.2593	0.00203723
	rs4743419	9	98706987	T	C	-0.0885863	0.0209065	2.26265e-05	17.9544	0.00207689
	rs527353525	19	11528646	A	G	1.12381	0.274436	4.22203e-05	16.7689	0.00198733
	rs531768474	20	41778981	T	C	0.838838	0.194187	1.56208e-05	18.6602	0.00221272
	rs533041604	2	43387473	C	A	1.44835	0.298185	1.19054e-06	23.5926	0.0027978
	rs536720621	2	211424871	A	C	-0.510299	0.11037	3.77287e-06	21.377	0.0025463
	rs539292010	16	10639757	T	C	0.654814	0.15294	1.85627e-05	18.3313	0.00219084
	rs539451004	2	157517298	G	A	0.671263	0.160717	2.95789e-05	17.4446	0.00196146
	rs541047734	14	44484025	C	T	-0.782729	0.183908	2.0804e-05	18.1143	0.00215009
	rs542372717	5	151884886	A	G	0.979589	0.227063	1.602e-05	18.6121	0.0022053
	rs546032631	6	3334582	C	A	-0.596021	0.140242	2.13828e-05	18.062	0.0021574
	rs548152161	10	111450882	T	C	0.758548	0.169881	8.00043e-06	19.9378	0.0023653
	rs548405347	4	161115323	T	C	-0.619938	0.136216	5.33586e-06	20.7129	0.00246165
	rs559634546	19	42658351	A	G	-0.847045	0.194183	1.28815e-05	19.0279	0.0022565
	rs560089055	22	46287959	A	G	-0.538528	0.131415	4.16895e-05	16.7929	0.00200674
	rs56044834	6	21234139	C	T	0.307629	0.0755124	4.62338e-05	16.5966	0.00194915
	rs560574676	17	57452177	T	C	-1.67191	0.349604	1.73295e-06	22.8704	0.00270828
	rs56112787	12	115121034	A	C	0.926921	0.18708	7.24476e-07	24.5488	0.00291353
	rs562059006	7	49089675	T	C	0.750124	0.180838	3.35322e-05	17.2063	0.00204118
	rs565671093	1	2363220	T	C	0.648647	0.158697	4.36394e-05	16.7063	0.00198571
	rs570039750	4	178425774	C	G	-0.640202	0.134943	2.09298e-06	22.5078	0.00267651
	rs571962086	12	6410943	C	T	0.607728	0.147792	3.92175e-05	16.9089	0.0020144
	rs575170193	6	119693313	G	A	0.953243	0.21103	6.2692e-06	20.4042	0.00241844
	rs576367214	1	51239212	C	A	-0.764097	0.177897	1.74566e-05	18.4484	0.00220385
	rs576778779	5	176686507	G	T	-0.542737	0.132575	4.24336e-05	16.7593	0.00199944
	rs59037481	3	58756738	C	A	-0.193339	0.0453252	1.99362e-05	18.1953	0.0021683
	rs61935683	12	57856795	A	G	0.561361	0.137545	4.47877e-05	16.6569	0.00198023
	rs61960818	13	113079129	T	C	-0.193348	0.0416623	3.46996e-06	21.5374	0.00251824
	rs62079125	17	76224410	C	T	-0.236982	0.0569397	3.15496e-05	17.3221	0.00206496
	rs62353827	5	67825955	T	C	-0.329288	0.0731081	6.66465e-06	20.2871	0.00242163
	rs6558122	8	29375767	C	T	-0.0829546	0.0203946	4.75257e-05	16.5444	0.00199473
	rs660513	4	176156526	C	A	-2.01574	0.494482	4.57241e-05	16.6176	0.00197243
	rs6708794	2	102343174	A	G	1.4405	0.349729	3.80668e-05	16.9654	0.00200924
	rs67795055	3	169529895	A	C	0.0801232	0.0187339	1.89501e-05	18.292	0.00226047
	rs6925883	6	106925710	C	T	-0.102756	0.024797	3.41447e-05	17.1718	0.0020728
	rs72897823	1	1524260	A	C	1.15887	0.285631	4.96581e-05	16.4611	0.00195579
	rs72905192	11	45080978	T	C	0.516422	0.127065	4.81892e-05	16.518	0.00196627
	rs72990662	2	237946041	A	C	-0.498009	0.105906	2.57143e-06	22.1123	0.00257871
	rs73008669	6	155600911	T	C	0.151035	0.0366015	3.68365e-05	17.0278	0.00200804
	rs73116409	20	20258527	C	T	-0.501951	0.113894	1.04725e-05	19.4232	0.00225145
	rs73121385	2	236224791	C	T	0.184953	0.0423786	1.27526e-05	19.0471	0.00224094
	rs7313885	12	119804162	G	A	-0.252137	0.0559973	6.71079e-06	20.274	0.00247278
	rs73530532	9	114661913	T	C	-0.393926	0.0880591	7.69756e-06	20.0116	0.00238749
	rs73737708	5	7508319	T	C	-0.213443	0.0519286	3.95104e-05	16.8947	0.00199023
	rs737902	7	95138755	G	A	0.0755432	0.0173391	1.31964e-05	18.9818	0.00231281
	rs74083873	13	60025855	C	T	-0.473605	0.113909	3.21399e-05	17.2869	0.00200531
	rs74260417	19	43962929	A	G	-0.20502	0.0456112	6.95844e-06	20.2046	0.00239557
	rs75040535	7	137055700	A	G	0.48635	0.117846	3.67531e-05	17.0321	0.00203007
	rs75403847	6	18457574	T	C	1.29004	0.312844	3.73e-05	17.004	0.00201673
	rs76716683	7	154729670	C	G	0.212133	0.0519469	4.43336e-05	16.6762	0.00198403
	rs77594555	18	20776402	T	G	-0.147069	0.0352083	2.95249e-05	17.4483	0.00204228
	rs78640137	10	33937449	A	G	0.843907	0.20645	4.35671e-05	16.7093	0.00198438
	rs7872560	9	137447946	C	T	0.126668	0.0294493	1.69844e-05	18.5005	0.00221735
	rs78794675	6	117774881	T	C	-0.174766	0.0417439	2.83144e-05	17.5278	0.00205386
	rs78928980	18	41247580	A	G	-0.136645	0.0312042	1.192e-05	19.1761	0.00224557
	rs7895952	10	113970977	T	C	0.114414	0.0275748	3.3361e-05	17.2161	0.00208198
	rs79058068	3	196911191	G	A	0.273495	0.0654355	2.92008e-05	17.4692	0.0021066
	rs80103717	13	29120155	A	G	0.202034	0.0480925	2.65794e-05	17.6479	0.00207468
	rs8177796	9	116155428	A	G	-0.121384	0.0285499	2.12205e-05	18.0765	0.00210102
	rs9546320	13	83762081	T	C	-0.0775448	0.0154523	5.21209e-07	25.1837	0.00300547
	rs9930839	16	56374384	A	G	-0.133571	0.0313453	2.03249e-05	18.1585	0.00214061
For outcome-PLC_Jiang
Exposures	SNP	Chr	Position	A1	A2	BETA	SE	P	F-Statistic	R2
Methionine	rs1019505	5	37731359	A	T	-0.0668725	0.0162079	3.69254e-05	17.0232	0.00201488
	rs10785500	12	44927227	T	C	-0.0760873	0.0176624	1.64829e-05	18.5577	0.00225271
	rs10887866	10	90671750	T	G	0.121818	0.0282144	1.57731e-05	18.6415	0.00221627
	rs11023339	11	1369043	G	A	-0.0669861	0.0165032	4.92887e-05	16.4753	0.00195859
	rs111277864	11	85772598	T	C	0.431205	0.104624	3.76477e-05	16.9865	0.00200448
	rs11143212	9	74881724	G	A	0.085075	0.0199252	1.95718e-05	18.2305	0.00221933
	rs111602419	3	19993544	A	G	-0.179888	0.0439209	4.20858e-05	16.775	0.00197013
	rs112196905	14	105058879	A	G	-0.12928	0.0301284	1.77898e-05	18.4124	0.00218112
	rs112378336	9	74394488	C	G	0.0942818	0.0209523	6.80088e-06	20.2485	0.00240045
	rs112387872	14	44380144	A	T	0.317519	0.0677755	2.80144e-06	21.948	0.00254302
	rs112414844	2	165955980	C	G	0.128887	0.0261227	8.06045e-07	24.3434	0.00283508
	rs112488056	18	22158910	G	A	0.61379	0.145138	2.34722e-05	17.8845	0.00210825
	rs112661445	3	67636190	T	C	-0.159246	0.0378001	2.52159e-05	17.7481	0.00209284
	rs112994952	18	77856590	T	C	0.40715	0.0891677	4.96858e-06	20.8494	0.00248173
	rs113472601	11	127266320	A	G	0.550695	0.135283	4.68714e-05	16.5705	0.00195284
	rs114101413	4	137520248	G	A	0.379928	0.0898607	2.35813e-05	17.8757	0.00204983
	rs114600258	2	241079807	A	G	0.257573	0.0625392	3.81196e-05	16.9627	0.00198922
	rs114976900	11	117480371	T	C	1.012	0.219717	4.10611e-06	21.2145	0.00249033
	rs115627443	4	164024858	A	G	0.112066	0.0274437	4.43651e-05	16.6749	0.00195947
	rs115656900	13	70441927	T	C	0.189162	0.0466291	4.97634e-05	16.4571	0.00195196
	rs115866108	8	126020492	T	C	1.29568	0.31061	3.02739e-05	17.4006	0.00204431
	rs116843451	10	133127346	C	G	0.639442	0.151856	2.54401e-05	17.7312	0.00208588
	rs117170139	9	101685720	T	C	-0.44727	0.109618	4.4983e-05	16.6485	0.00196325
	rs11767980	7	131767616	A	G	0.0660643	0.0159409	3.40812e-05	17.1754	0.0021068
	rs118103666	17	66419120	T	C	0.931057	0.196567	2.17348e-06	22.4353	0.00263822
	rs118163753	10	85270556	A	G	0.280609	0.0641761	1.2284e-05	19.1186	0.00227994
	rs12070708	1	159623744	C	T	0.111979	0.0254153	1.053e-05	19.4126	0.00230113
	rs12231889	12	54467885	A	G	0.0804842	0.0190825	2.46812e-05	17.789	0.00214731
	rs1258432	2	88647148	A	T	0.0945487	0.0191134	7.54744e-07	24.4701	0.00284296
	rs12720529	1	186862806	A	G	0.332381	0.0786186	2.36021e-05	17.874	0.00213793
	rs12913457	15	57752278	C	G	0.0872778	0.0206801	2.43904e-05	17.8116	0.00213872
	rs138036740	18	59882287	T	C	0.884344	0.196593	6.84842e-06	20.2351	0.00237898
	rs138254594	19	6400721	T	C	0.317869	0.0727294	1.23924e-05	19.1019	0.00217057
	rs138346720	5	21347441	G	A	0.754871	0.18584	4.8664e-05	16.4994	0.00194268
	rs138470219	18	7864786	T	A	0.550346	0.124136	9.27555e-06	19.6551	0.00232174
	rs138980959	18	31220030	G	A	0.512422	0.11953	1.81133e-05	18.3781	0.00216791
	rs139595856	3	4783704	A	C	-0.392554	0.0963991	4.65766e-05	16.5826	0.00192581
	rs140335960	21	27056894	G	A	0.65855	0.133938	8.79664e-07	24.1752	0.0027415
	rs140516593	1	200200922	C	T	0.41902	0.101837	3.87789e-05	16.9301	0.00200191
	rs140610842	13	104414115	A	G	0.298317	0.0695821	1.80882e-05	18.3807	0.00217522
	rs140920981	3	172835092	G	T	0.707586	0.173879	4.7133e-05	16.5601	0.00195243
	rs141440951	12	100463836	A	G	0.532781	0.125136	2.06605e-05	18.1273	0.00213448
	rs142132466	1	107437273	G	A	0.265749	0.0653601	4.78441e-05	16.5317	0.0019573
	rs143023138	3	83440386	C	A	0.36094	0.0854995	2.42639e-05	17.8214	0.00211077
	rs143419033	17	13807858	G	A	0.399303	0.0884414	6.3351e-06	20.3842	0.00238062
	rs143445906	5	2627360	G	A	0.418625	0.0992116	2.4482e-05	17.8043	0.00202862
	rs143851052	11	117492349	T	G	1.02207	0.238314	1.79685e-05	18.3934	0.00216212
	rs143914705	9	7619335	A	T	-0.293812	0.0724373	4.99033e-05	16.4518	0.00196763
	rs144115930	2	140037516	A	G	0.357526	0.0851894	2.70669e-05	17.6134	0.00208863
	rs144559481	10	71791232	G	A	0.90895	0.204944	9.20286e-06	19.6702	0.00231214
	rs145165926	2	228602139	C	T	0.786115	0.185823	2.33233e-05	17.8967	0.00210477
	rs145179636	4	17139063	A	G	0.597132	0.142101	2.64365e-05	17.6582	0.00207858
	rs145389377	7	152696357	C	T	0.459476	0.106379	1.5657e-05	18.6558	0.00215578
	rs146395248	8	86085358	C	T	0.698668	0.171233	4.4994e-05	16.6482	0.00195811
	rs146742226	1	47115954	A	G	1.0586	0.253689	3.00859e-05	17.4125	0.00204607
	rs146780775	21	35374764	T	C	0.742677	0.17386	1.94001e-05	18.2474	0.00214461
	rs1476774	17	26204751	A	G	0.077428	0.0182926	2.30863e-05	17.9162	0.00216418
	rs147914961	1	222060793	T	A	0.533553	0.128261	3.18367e-05	17.3048	0.00203845
	rs147963768	8	2844474	A	G	0.47382	0.116206	4.55371e-05	16.6253	0.00197051
	rs149104230	6	127780341	G	C	0.523862	0.116988	7.53761e-06	20.0517	0.00236704
	rs149469557	1	119247587	G	T	0.143892	0.0323475	8.65392e-06	19.7875	0.00231575
	rs149942876	1	218969599	A	G	0.261269	0.0549138	1.95708e-06	22.6367	0.00262977
	rs150112365	13	50466615	C	G	-0.261959	0.0624318	2.71754e-05	17.6058	0.00209478
	rs150253282	2	73443847	T	C	0.451038	0.107028	2.50645e-05	17.7595	0.00209963
	rs1503340	15	97328053	T	C	-0.0660851	0.0157066	2.58237e-05	17.7028	0.00215864
	rs1520455	2	50692168	T	C	0.0712241	0.0161774	1.06915e-05	19.3837	0.00239195
	rs16935105	10	34422513	C	T	-0.292864	0.067329	1.36299e-05	18.9203	0.0021851
	rs17594680	5	153062963	G	A	-0.382242	0.0914094	2.894e-05	17.4862	0.00207942
	rs17617253	12	17008555	G	A	0.0889546	0.021278	2.9076e-05	17.4773	0.00205498
	rs17685304	2	177982373	T	A	-0.119144	0.0270168	1.0337e-05	19.4481	0.0023619
	rs181336750	9	100543462	T	C	0.693645	0.163961	2.33128e-05	17.8975	0.00210667
	rs181429455	2	17070661	C	T	-0.228987	0.0519251	1.03402e-05	19.4476	0.00224244
	rs181862190	12	110105565	A	G	0.801599	0.189221	2.27222e-05	17.9463	0.00210893
	rs182082364	3	186938386	G	A	-0.388517	0.0902675	1.67699e-05	18.525	0.00219279
	rs182595409	10	14823139	T	A	1.07851	0.231568	3.20158e-06	21.6916	0.00254742
	rs183710401	8	5240307	T	C	0.883838	0.204958	1.61575e-05	18.5958	0.00218722
	rs183808326	5	134501592	A	G	0.327801	0.0760788	1.64219e-05	18.5649	0.00221368
	rs184117608	15	25835648	A	G	0.815529	0.179515	5.54671e-06	20.6385	0.00242644
	rs185284457	3	79370774	C	T	-0.444368	0.102918	1.57662e-05	18.6424	0.00221726
	rs185650613	6	150626968	A	G	0.280624	0.0653284	1.74225e-05	18.4521	0.00214516
	rs185798947	6	41124537	C	A	-0.448186	0.108952	3.89519e-05	16.9218	0.00199576
	rs185891848	12	99664769	A	T	0.551146	0.113085	1.09511e-06	23.7533	0.00281152
	rs186644608	20	56390579	G	A	0.521495	0.113103	4.01108e-06	21.2595	0.00251991
	rs186745071	1	193546759	A	G	1.15585	0.283595	4.58736e-05	16.6114	0.0019532
	rs187409730	11	89317253	A	G	-0.741949	0.179553	3.59326e-05	17.0751	0.00200859
	rs187438211	7	84860912	A	G	0.226102	0.0540418	2.86629e-05	17.5045	0.00208219
	rs187516015	18	2366533	G	A	-0.459508	0.113109	4.85455e-05	16.5041	0.00190963
	rs187579656	6	87227310	G	T	-0.547829	0.134031	4.36357e-05	16.7063	0.00196724
	rs187581691	5	109560946	C	T	-0.964109	0.219744	1.147e-05	19.2494	0.00226046
	rs1876155	6	100797890	T	G	0.106156	0.0219586	1.33557e-06	23.3711	0.00281164
	rs188631530	10	18806108	C	G	-0.427422	0.100236	2.00667e-05	18.183	0.00210605
	rs188660335	5	128599992	G	A	0.472084	0.116206	4.85546e-05	16.5037	0.00195324
	rs188861924	6	106678500	C	T	0.54104	0.130478	3.37446e-05	17.1943	0.00203241
	rs190149362	7	16899380	G	A	0.995898	0.204895	1.17074e-06	23.6247	0.00277396
	rs190468681	16	28895509	T	C	0.32301	0.0778595	3.34468e-05	17.2111	0.00198812
	rs190537317	4	117567300	T	C	0.379323	0.09219	3.87881e-05	16.9298	0.00200546
	rs192960233	1	9670607	A	C	0.451515	0.0946014	1.81666e-06	22.7798	0.00264541
	rs1993112	8	99235301	C	T	-0.668595	0.15558	1.72789e-05	18.468	0.00217526
	rs2176319	18	41655963	G	A	0.19569	0.045835	1.95954e-05	18.2282	0.00214735
	rs2199401	8	9201041	A	G	-0.0892132	0.0209559	2.07011e-05	18.1236	0.00218782
	rs34180448	7	141214011	G	T	-0.173019	0.0415037	3.06249e-05	17.3786	0.00206629
	rs34375472	8	69310480	C	T	-0.147294	0.03285	7.33117e-06	20.1048	0.0023626
	rs41313373	1	92940411	T	C	0.117437	0.023807	8.10357e-07	24.3333	0.00294384
	rs4340516	2	216106031	T	C	0.244214	0.0597826	4.40718e-05	16.6875	0.0019948
	rs4669047	2	6386226	T	C	-0.0911228	0.018531	8.77393e-07	24.18	0.0028134
	rs4770754	13	25470527	C	T	0.0650592	0.0152576	2.00744e-05	18.1821	0.00211427
	rs493571	6	53424081	T	A	0.144801	0.0350631	3.63181e-05	17.0546	0.00210911
	rs4945941	6	113672375	A	T	-0.0674571	0.0166032	4.84689e-05	16.5071	0.00195663
	rs527614935	16	1313016	T	C	-0.604094	0.146706	3.82626e-05	16.9556	0.00190817
	rs528661343	9	32171232	A	C	0.65274	0.140619	3.45221e-06	21.5473	0.00253749
	rs531722905	11	102832399	A	G	0.543929	0.127157	1.88899e-05	18.298	0.00208298
	rs533148951	19	56080277	T	C	1.28897	0.283525	5.46142e-06	20.6682	0.00242812
	rs534307897	3	59026530	G	A	0.807761	0.173826	3.3686e-06	21.5942	0.00254005
	rs535214334	2	133126601	T	G	1.17309	0.283587	3.52434e-05	17.1116	0.00201264
	rs535961743	1	78750094	A	C	0.495725	0.11862	2.9265e-05	17.4649	0.00194568
	rs536059800	4	30616070	C	T	0.809047	0.192818	2.71786e-05	17.6057	0.00207214
	rs538841499	19	20393157	G	A	0.788089	0.192828	4.36994e-05	16.7036	0.0019633
	rs544328638	2	223026830	G	A	0.468941	0.10961	1.8836e-05	18.3036	0.00217232
	rs545599404	2	17151738	A	G	0.834067	0.189204	1.0419e-05	19.4331	0.00228518
	rs547220196	2	210470702	G	A	0.534657	0.131634	4.87163e-05	16.4974	0.00194412
	rs550324059	16	62704801	G	A	0.573402	0.130459	1.10645e-05	19.3184	0.00227506
	rs550681022	10	56973858	C	T	0.472291	0.11165	2.33601e-05	17.8938	0.00205754
	rs550952517	6	79780137	T	C	-1.06636	0.238291	7.64063e-06	20.0259	0.00235443
	rs552750926	9	13431269	C	T	0.581886	0.13161	9.81185e-06	19.5478	0.00230752
	rs552822547	13	40177589	T	C	0.611344	0.1501	4.6431e-05	16.5886	0.00195854
	rs556786176	7	149781741	G	A	-0.425173	0.104053	4.3862e-05	16.6964	0.00198064
	rs556922011	2	203399155	T	G	0.299535	0.0737698	4.89871e-05	16.4869	0.00193882
	rs558523530	8	517787	A	T	-0.78479	0.182596	1.72379e-05	18.4724	0.0021714
	rs559224849	5	16151017	T	C	0.65971	0.157523	2.81405e-05	17.5395	0.00195697
	rs559789745	22	43572903	A	G	0.650601	0.140621	3.71662e-06	21.4057	0.00252426
	rs563832521	4	4164782	T	G	1.56497	0.347169	6.54984e-06	20.3203	0.00238648
	rs569324758	8	134490686	T	C	0.824424	0.200675	3.98673e-05	16.8778	0.00198324
	rs570681813	2	19269905	G	C	0.420393	0.100266	2.75573e-05	17.5794	0.00208683
	rs570928564	11	86959668	G	T	0.439595	0.102917	1.94277e-05	18.2445	0.00215672
	rs571262365	7	10516588	C	G	0.62711	0.139191	6.62537e-06	20.2986	0.00229392
	rs572909918	11	33643346	T	C	0.483795	0.117807	4.01381e-05	16.8648	0.00193034
	rs574185291	17	51446658	T	C	-0.385208	0.0937673	3.98886e-05	16.8767	0.00192338
	rs59746564	15	83233157	C	T	-0.0894757	0.0217097	3.76473e-05	16.9864	0.00202059
	rs60643598	1	6405560	C	T	0.33873	0.0776356	1.28247e-05	19.0364	0.00222798
	rs61731884	10	6152058	T	C	0.378547	0.0917973	3.72787e-05	17.0051	0.00201549
	rs62295412	4	35236545	C	A	-0.0818673	0.0199322	4.00318e-05	16.8698	0.00202892
	rs62314422	4	91605957	A	G	0.0697407	0.0162615	1.79729e-05	18.393	0.00214155
	rs62432804	6	138508347	T	C	0.273509	0.0669441	4.39577e-05	16.6924	0.00199113
	rs6475432	9	20465005	T	C	-0.0807177	0.0182324	9.54804e-06	19.5997	0.00244202
	rs67189233	12	122675838	C	T	0.0771998	0.018567	3.21182e-05	17.2882	0.00205577
	rs6740467	2	202861219	T	C	-0.139211	0.0326654	2.02863e-05	18.1623	0.00213127
	rs6780710	3	116624325	G	A	-0.0687247	0.0159671	1.6764e-05	18.5257	0.00224458
	rs6790309	3	54422979	G	A	0.134765	0.0331038	4.6817e-05	16.5729	0.00197831
	rs6850681	4	38236803	C	A	-0.601029	0.143597	2.84495e-05	17.5186	0.00206106
	rs6862564	5	58691036	G	C	-0.0756654	0.0181007	2.91204e-05	17.4745	0.00210206
	rs7094952	10	13976810	T	C	-0.0962758	0.0188049	3.05979e-07	26.2115	0.00305424
	rs72692551	9	2603614	A	G	-0.164717	0.0381498	1.57716e-05	18.642	0.00222021
	rs72834628	2	124261707	G	A	0.207229	0.0498153	3.18323e-05	17.3052	0.00206162
	rs73015437	3	9118636	C	T	0.213033	0.0502324	2.22578e-05	17.9856	0.00208282
	rs73195533	3	191257833	T	C	0.773959	0.18583	3.11515e-05	17.3462	0.00204018
	rs73420765	14	99644052	C	A	-0.104728	0.0252663	3.39868e-05	17.1808	0.00201244
	rs74623425	1	236238811	G	A	0.244321	0.0551072	9.26881e-06	19.6564	0.00233567
	rs74769101	3	165625519	T	C	0.939993	0.209532	7.25185e-06	20.1256	0.00236482
	rs752893	16	49769640	G	A	-0.0718664	0.0163233	1.06912e-05	19.3837	0.00229142
	rs76160459	4	17606956	T	C	-0.126024	0.0306117	3.84066e-05	16.9485	0.0020128
	rs76754698	17	11146170	G	C	0.125243	0.0307088	4.53455e-05	16.6334	0.0019421
	rs77392989	16	71789462	C	T	0.0820043	0.0199572	3.97344e-05	16.8839	0.00198054
	rs77621194	10	29316027	G	A	0.171421	0.0404368	2.24275e-05	17.9711	0.0020887
	rs77721269	6	127840792	C	T	-0.26383	0.0567217	3.29824e-06	21.6347	0.00257478
	rs7780890	7	44239524	G	T	0.322425	0.0651535	7.47107e-07	24.4896	0.00282321
	rs7850323	9	10960675	C	G	-0.0902935	0.0200492	6.68097e-06	20.2824	0.00237838
	rs79257129	2	150951272	G	A	-0.25224	0.0580032	1.36931e-05	18.9114	0.00225263
	rs80294495	4	176283724	G	A	1.08129	0.253677	2.02184e-05	18.1686	0.00213446
	rs8095897	18	13225200	G	A	-0.293353	0.0666056	1.06107e-05	19.3981	0.00226518
	rs8122313	20	45697145	A	G	-0.0733803	0.0166594	1.0591e-05	19.4017	0.00227165
	rs8191817	6	160471046	G	A	0.590384	0.143603	3.93547e-05	16.9022	0.00199063
	rs868542	2	45296525	G	A	0.0753963	0.0179907	2.77922e-05	17.5632	0.00215169
Alanine	rs10121542	9	18387910	T	G	0.0997156	0.0213495	3.00279e-06	21.8148	0.00263574
	rs10141657	14	28461086	A	G	-0.070987	0.0168047	2.39764e-05	17.8442	0.00212536
	rs1026722	15	86119399	C	T	0.0708749	0.0171278	3.50334e-05	17.1231	0.00202633
	rs10427669	22	48742097	A	C	0.0685857	0.0164579	3.08188e-05	17.3667	0.00209189
	rs10763028	10	55673232	G	A	-0.0687659	0.0164629	2.95343e-05	17.4475	0.0021177
	rs11055732	12	14194464	G	A	0.160964	0.0362399	8.92856e-06	19.728	0.00235508
	rs11122484	1	230431713	T	C	0.16632	0.0391021	2.1046e-05	18.0921	0.00214537
	rs11184333	1	105414716	C	T	0.224465	0.0535593	2.77765e-05	17.5642	0.00216015
	rs11243487	9	134597256	C	A	-0.131401	0.031696	3.38839e-05	17.1865	0.00204697
	rs112829553	3	48405335	A	G	0.290548	0.0699126	3.24045e-05	17.2713	0.00205829
	rs114178316	1	242323059	T	C	-0.45853	0.110399	3.27572e-05	17.2506	0.0020591
	rs114441661	3	22558647	A	G	-0.288203	0.0647614	8.57817e-06	19.8045	0.00238831
	rs114884746	2	24044304	C	T	-0.467274	0.104176	7.27656e-06	20.1191	0.00234391
	rs11592530	10	124020615	T	C	0.0708479	0.0166722	2.14292e-05	18.0579	0.00214717
	rs116484707	4	27252559	A	G	0.275649	0.065949	2.91857e-05	17.4701	0.00206511
	rs116951611	22	20960449	A	G	0.349647	0.0851663	4.03504e-05	16.8548	0.00200049
	rs116977794	16	80639396	G	T	-0.66364	0.16072	3.64088e-05	17.05	0.0019167
	rs116996315	16	12328294	G	A	-0.151882	0.036459	3.10238e-05	17.3541	0.00204883
	rs117039198	11	74473679	G	A	0.276626	0.0657048	2.55227e-05	17.7252	0.00213346
	rs117125924	7	18137488	G	A	0.267893	0.0556786	1.4987e-06	23.1497	0.00278646
	rs117534820	14	61148995	T	C	0.117993	0.028289	3.03293e-05	17.3971	0.0021043
	rs11850064	14	100925006	A	G	-0.0772605	0.0181497	2.07327e-05	18.1207	0.00217162
	rs12053420	2	127442223	T	C	0.146088	0.0336679	1.4308e-05	18.8277	0.0022076
	rs12142286	1	207525370	A	G	-0.0755115	0.0175945	1.77246e-05	18.4193	0.00219827
	rs12231725	12	25697652	A	G	-0.127848	0.0314433	4.78294e-05	16.5322	0.00202385
	rs12378616	9	138645716	T	C	0.0731064	0.016949	1.60828e-05	18.6047	0.00224075
	rs12546218	8	62059751	T	C	-0.219762	0.0482036	5.13888e-06	20.7848	0.00245484
	rs12652257	5	112501801	C	T	0.0805929	0.0166601	1.31492e-06	23.4012	0.00280791
	rs137992216	20	39379966	G	C	-0.681876	0.149417	5.02932e-06	20.8262	0.00247734
	rs138274179	6	141677838	A	G	0.491815	0.117027	2.63879e-05	17.6617	0.00210201
	rs138320524	17	2861343	G	A	0.303329	0.067262	6.49291e-06	20.3371	0.00246079
	rs138469608	2	227628187	A	C	-0.771199	0.175094	1.06035e-05	19.3995	0.00230382
	rs139170956	12	57064707	A	G	-0.225068	0.053989	3.06241e-05	17.3787	0.00202189
	rs139499767	10	69900658	A	G	0.51294	0.113181	5.84155e-06	20.5393	0.00245547
	rs140127474	14	31295357	A	G	0.425556	0.0975581	1.28832e-05	19.0277	0.00227952
	rs141202741	19	41730639	A	G	-0.494162	0.118675	3.12714e-05	17.3388	0.00206393
	rs141862355	1	168732475	C	G	0.521386	0.123112	2.28503e-05	17.9357	0.0021331
	rs142567659	7	152517341	T	C	0.333462	0.0801499	3.17572e-05	17.3096	0.00204308
	rs143203850	15	90966135	T	C	0.370475	0.0886977	2.95597e-05	17.4459	0.00199169
	rs143493784	11	60201110	C	T	-0.765881	0.172428	8.92283e-06	19.7291	0.00234188
	rs144236077	18	60899652	G	A	-0.241759	0.0589979	4.17163e-05	16.7916	0.00201758
	rs144634401	18	3678221	A	C	-0.133099	0.0310484	1.81248e-05	18.3769	0.00232774
	rs144786297	7	109980668	T	C	-0.485089	0.11393	2.0648e-05	18.1287	0.00215955
	rs144974886	15	47789846	G	A	-0.899085	0.211059	2.04534e-05	18.1465	0.00215117
	rs146780775	21	35374764	T	C	0.724031	0.175118	3.55673e-05	17.0944	0.00202768
	rs147258371	2	55394990	T	C	-0.552659	0.133763	3.60183e-05	17.0704	0.00202992
	rs147466871	3	94253601	C	T	0.771357	0.187165	3.76787e-05	16.9848	0.0020152
	rs147785515	4	57247908	T	A	-0.208869	0.0508098	3.94305e-05	16.8987	0.00200926
	rs148109953	21	26877619	G	A	-0.927704	0.206406	6.97166e-06	20.2011	0.00239571
	rs148435894	17	33082909	T	C	0.293834	0.070435	3.02328e-05	17.4031	0.00209815
	rs148495753	8	103358283	T	C	-0.859245	0.211079	4.68655e-05	16.5708	0.00196618
	rs149277059	20	22829690	C	A	0.552145	0.113895	1.24825e-06	23.5016	0.00280804
	rs149287871	15	90699488	T	C	-0.268729	0.0613777	1.19622e-05	19.1694	0.00231028
	rs149638048	3	98310215	G	A	0.407468	0.0989898	3.85063e-05	16.9436	0.0020275
	rs149662767	9	33576858	A	G	-0.290375	0.0600797	1.34381e-06	23.3595	0.00280039
	rs150144474	18	77691372	T	A	-0.228054	0.0547821	3.14191e-05	17.33	0.00204576
	rs151325649	7	112220275	A	G	0.236273	0.0468576	4.59835e-07	25.4254	0.00311302
	rs17075961	3	43777345	A	G	-0.309838	0.074307	3.05002e-05	17.3864	0.00208183
	rs17140195	1	229254703	G	A	0.116828	0.0280812	3.17758e-05	17.3086	0.0020996
	rs17631446	18	59621767	C	T	-0.0672992	0.0162435	3.42594e-05	17.1657	0.00207911
	rs17661379	8	9221219	G	A	0.118635	0.0280361	2.32126e-05	17.9057	0.00214735
	rs17687817	2	126675455	T	C	0.0830384	0.0200686	3.50769e-05	17.1208	0.00207814
	rs181681842	2	24822761	A	G	-0.695613	0.154764	6.96824e-06	20.2021	0.00239933
	rs181874102	8	107120109	A	T	0.323634	0.0748402	1.52993e-05	18.6999	0.00214014
	rs182328839	16	63228691	A	C	-0.250454	0.0543719	4.09859e-06	21.2181	0.00248573
	rs182391493	9	80717253	A	T	0.934759	0.221338	2.40832e-05	17.8356	0.00211721
	rs182661170	18	39166082	A	G	-0.760491	0.177897	1.9123e-05	18.2747	0.0021712
	rs182782072	5	79761016	A	G	0.987831	0.23328	2.29039e-05	17.9312	0.00212543
	rs183086938	4	139261456	T	C	-0.339835	0.0822681	3.6146e-05	17.0637	0.00202729
	rs183598960	17	33451341	A	G	-0.272198	0.0651362	2.92915e-05	17.4632	0.00207264
	rs184159246	5	128390065	C	A	0.765903	0.183917	3.1217e-05	17.3422	0.0020569
	rs184964303	17	38398895	T	C	-0.675313	0.152927	1.00577e-05	19.5003	0.00231635
	rs185009763	3	192544398	T	C	0.637699	0.151163	2.45792e-05	17.7967	0.00211378
	rs185159992	7	67110803	T	C	-0.593105	0.14166	2.82899e-05	17.5295	0.00208539
	rs185639509	17	27491570	T	C	0.628446	0.138846	6.00518e-06	20.4866	0.00243216
	rs185732679	3	123080603	A	G	-0.474967	0.105352	6.53192e-06	20.3255	0.00242406
	rs185998391	7	45591964	C	G	0.430712	0.100951	1.98512e-05	18.2034	0.00212314
	rs186699571	3	54152006	T	A	0.694606	0.167474	3.36067e-05	17.2021	0.00204056
	rs187004251	15	54636818	A	G	-0.550354	0.134991	4.56291e-05	16.6217	0.00197869
	rs188311116	9	88671578	A	G	-0.729723	0.177912	4.10316e-05	16.8231	0.00199617
	rs189211858	20	49681991	T	A	-0.478298	0.117824	4.91963e-05	16.479	0.0019197
	rs189480503	21	39641765	C	T	-0.608919	0.13496	6.42642e-06	20.3568	0.00241695
	rs191781528	15	35339390	A	G	0.608987	0.147792	3.77912e-05	16.9791	0.00202179
	rs191785728	4	38785156	A	C	-0.768309	0.180829	2.14899e-05	18.0524	0.0021416
	rs2622621	4	89030920	G	C	0.0773214	0.0163856	2.37179e-06	22.2677	0.00273982
	rs34204001	14	51414306	C	T	0.0858184	0.0195255	1.1067e-05	19.3177	0.00242191
	rs35354215	6	44215953	G	A	-0.187169	0.0426871	1.16163e-05	19.2254	0.00226267
	rs35813471	1	18665200	A	G	0.0848831	0.0187414	5.9214e-06	20.5134	0.00244183
	rs367860419	8	68864626	C	G	0.418554	0.10203	4.09149e-05	16.8286	0.00201054
	rs368543083	7	141534493	A	G	-0.373475	0.087358	1.90944e-05	18.2775	0.00211683
	rs3765262	16	840307	A	C	0.180824	0.0436437	3.42512e-05	17.166	0.0020546
	rs41341749	17	34310702	G	A	-0.146571	0.0344809	2.13022e-05	18.0692	0.00213928
	rs4439576	12	43076181	G	A	0.0674315	0.0162312	3.26092e-05	17.2593	0.00203723
	rs4743419	9	98706987	T	C	-0.0885863	0.0209065	2.26265e-05	17.9544	0.00207689
	rs527353525	19	11528646	A	G	1.12381	0.274436	4.22203e-05	16.7689	0.00198733
	rs531768474	20	41778981	T	C	0.838838	0.194187	1.56208e-05	18.6602	0.00221272
	rs536720621	2	211424871	A	C	-0.510299	0.11037	3.77287e-06	21.377	0.0025463
	rs539451004	2	157517298	G	A	0.671263	0.160717	2.95789e-05	17.4446	0.00196146
	rs542372717	5	151884886	A	G	0.979589	0.227063	1.602e-05	18.6121	0.0022053
	rs548152161	10	111450882	T	C	0.758548	0.169881	8.00043e-06	19.9378	0.0023653
	rs548405347	4	161115323	T	C	-0.619938	0.136216	5.33586e-06	20.7129	0.00246165
	rs56044834	6	21234139	C	T	0.307629	0.0755124	4.62338e-05	16.5966	0.00194915
	rs56112787	12	115121034	A	C	0.926921	0.18708	7.24476e-07	24.5488	0.00291353
	rs562059006	7	49089675	T	C	0.750124	0.180838	3.35322e-05	17.2063	0.00204118
	rs565671093	1	2363220	T	C	0.648647	0.158697	4.36394e-05	16.7063	0.00198571
	rs568315580	7	24269486	C	T	0.851702	0.202103	2.50664e-05	17.7595	0.00210947
	rs570039750	4	178425774	C	G	-0.640202	0.134943	2.09298e-06	22.5078	0.00267651
	rs570729580	12	131520166	C	G	-0.949184	0.2333	4.73133e-05	16.5528	0.00196238
	rs57241318	12	49713839	T	C	-0.0832921	0.0185176	6.85984e-06	20.232	0.0024314
	rs575170193	6	119693313	G	A	0.953243	0.21103	6.2692e-06	20.4042	0.00241844
	rs59037481	3	58756738	C	A	-0.193339	0.0453252	1.99362e-05	18.1953	0.0021683
	rs61935683	12	57856795	A	G	0.561361	0.137545	4.47877e-05	16.6569	0.00198023
	rs61960818	13	113079129	T	C	-0.193348	0.0416623	3.46996e-06	21.5374	0.00251824
	rs62079125	17	76224410	C	T	-0.236982	0.0569397	3.15496e-05	17.3221	0.00206496
	rs67795055	3	169529895	A	C	0.0801232	0.0187339	1.89501e-05	18.292	0.00226047
	rs6925883	6	106925710	C	T	-0.102756	0.024797	3.41447e-05	17.1718	0.0020728
	rs72905192	11	45080978	T	C	0.516422	0.127065	4.81892e-05	16.518	0.00196627
	rs72990662	2	237946041	A	C	-0.498009	0.105906	2.57143e-06	22.1123	0.00257871
	rs73008669	6	155600911	T	C	0.151035	0.0366015	3.68365e-05	17.0278	0.00200804
	rs73116409	20	20258527	C	T	-0.501951	0.113894	1.04725e-05	19.4232	0.00225145
	rs73121385	2	236224791	C	T	0.184953	0.0423786	1.27526e-05	19.0471	0.00224094
	rs73530532	9	114661913	T	C	-0.393926	0.0880591	7.69756e-06	20.0116	0.00238749
	rs73737708	5	7508319	T	C	-0.213443	0.0519286	3.95104e-05	16.8947	0.00199023
	rs737902	7	95138755	G	A	0.0755432	0.0173391	1.31964e-05	18.9818	0.00231281
	rs74083873	13	60025855	C	T	-0.473605	0.113909	3.21399e-05	17.2869	0.00200531
	rs75040535	7	137055700	A	G	0.48635	0.117846	3.67531e-05	17.0321	0.00203007
	rs76716683	7	154729670	C	G	0.212133	0.0519469	4.43336e-05	16.6762	0.00198403
	rs78640137	10	33937449	A	G	0.843907	0.20645	4.35671e-05	16.7093	0.00198438
	rs7872560	9	137447946	C	T	0.126668	0.0294493	1.69844e-05	18.5005	0.00221735
	rs78794675	6	117774881	T	C	-0.174766	0.0417439	2.83144e-05	17.5278	0.00205386
	rs78928980	18	41247580	A	G	-0.136645	0.0312042	1.192e-05	19.1761	0.00224557
	rs7895952	10	113970977	T	C	0.114414	0.0275748	3.3361e-05	17.2161	0.00208198
	rs79058068	3	196911191	G	A	0.273495	0.0654355	2.92008e-05	17.4692	0.0021066
	rs80103717	13	29120155	A	G	0.202034	0.0480925	2.65794e-05	17.6479	0.00207468
	rs8177796	9	116155428	A	G	-0.121384	0.0285499	2.12205e-05	18.0765	0.00210102
	rs9546320	13	83762081	T	C	-0.0775448	0.0154523	5.21209e-07	25.1837	0.00300547
	rs9930839	16	56374384	A	G	-0.133571	0.0313453	2.03249e-05	18.1585	0.00214061
For outcome-HCC_FinnGen
Exposures	SNP	Chr	Position	A1	A2	BETA	SE	P	F-Statistic	R2
Methionine	rs1019505	5	37731257	A	T	-0.0668725	0.0162079	3.69254e-05	17.0232	0.00201488
	rs10887866	10	88911993	T	G	0.121818	0.0282144	1.57731e-05	18.6415	0.00221627
	rs111277864	11	86061556	T	C	0.431205	0.104624	3.76477e-05	16.9865	0.00200448
	rs111431707	13	104561516	A	G	0.751363	0.173858	1.54819e-05	18.6771	0.00220525
	rs11143212	9	72266808	G	A	0.085075	0.0199252	1.95718e-05	18.2305	0.00221933
	rs111602419	3	19952052	A	G	-0.179888	0.0439209	4.20858e-05	16.775	0.00197013
	rs112196905	14	104592542	A	G	-0.12928	0.0301284	1.77898e-05	18.4124	0.00218112
	rs112378336	9	71779572	C	G	0.0942818	0.0209523	6.80088e-06	20.2485	0.00240045
	rs112387872	14	43910941	A	T	0.317519	0.0677755	2.80144e-06	21.948	0.00254302
	rs112414844	2	165099470	C	G	0.128887	0.0261227	8.06045e-07	24.3434	0.00283508
	rs112661445	3	67585766	T	C	-0.159246	0.0378001	2.52159e-05	17.7481	0.00209284
	rs113472601	11	127396425	A	G	0.550695	0.135283	4.68714e-05	16.5705	0.00195284
	rs114101413	4	136599093	G	A	0.379928	0.0898607	2.35813e-05	17.8757	0.00204983
	rs114600258	2	240140390	A	G	0.257573	0.0625392	3.81196e-05	16.9627	0.00198922
	rs114976900	11	117609656	T	C	1.012	0.219717	4.10611e-06	21.2145	0.00249033
	rs115627443	4	163103706	A	G	0.112066	0.0274437	4.43651e-05	16.6749	0.00195947
	rs117170139	9	98923438	T	C	-0.44727	0.109618	4.4983e-05	16.6485	0.00196325
	rs11767980	7	132082857	A	G	0.0660643	0.0159409	3.40812e-05	17.1754	0.0021068
	rs118103666	17	68422979	T	C	0.931057	0.196567	2.17348e-06	22.4353	0.00263822
	rs118163753	10	83510800	A	G	0.280609	0.0641761	1.2284e-05	19.1186	0.00227994
	rs12070708	1	159653954	C	T	0.111979	0.0254153	1.053e-05	19.4126	0.00230113
	rs12231889	12	54074101	A	G	0.0804842	0.0190825	2.46812e-05	17.789	0.00214731
	rs1258432	2	88347629	A	T	0.0945487	0.0191134	7.54744e-07	24.4701	0.00284296
	rs12720529	1	186893674	A	G	0.332381	0.0786186	2.36021e-05	17.874	0.00213793
	rs12913457	15	57460080	C	G	0.0872778	0.0206801	2.43904e-05	17.8116	0.00213872
	rs138016281	1	152127233	G	C	0.695027	0.159598	1.33144e-05	18.9648	0.00223367
	rs138254594	19	6400710	T	C	0.317869	0.0727294	1.23924e-05	19.1019	0.00217057
	rs138346720	5	21347332	G	A	0.754871	0.18584	4.8664e-05	16.4994	0.00194268
	rs138721726	14	83013154	C	G	0.908431	0.219773	3.57297e-05	17.0858	0.00201329
	rs138980959	18	33640066	G	A	0.512422	0.11953	1.81133e-05	18.3781	0.00216791
	rs139348274	13	66548336	A	G	0.822142	0.192811	2.00819e-05	18.1815	0.00213689
	rs139595856	3	4742020	A	C	-0.392554	0.0963991	4.65766e-05	16.5826	0.00192581
	rs139721069	21	13897249	A	G	0.447366	0.105212	2.11841e-05	18.0799	0.0021657
	rs140335960	21	25684582	G	A	0.65855	0.133938	8.79664e-07	24.1752	0.0027415
	rs140516593	1	200231794	C	T	0.41902	0.101837	3.87789e-05	16.9301	0.00200191
	rs140541927	2	226685509	G	A	0.665258	0.157521	2.40746e-05	17.8362	0.00199172
	rs140610842	13	103761765	A	G	0.298317	0.0695821	1.80882e-05	18.3807	0.00217522
	rs140920981	3	173117302	G	T	0.707586	0.173879	4.7133e-05	16.5601	0.00195243
	rs140922378	7	87939741	A	C	-0.989559	0.238331	3.29525e-05	17.2394	0.00202455
	rs141440951	12	100070058	A	G	0.532781	0.125136	2.06605e-05	18.1273	0.00213448
	rs142132466	1	106894651	G	A	0.265749	0.0653601	4.78441e-05	16.5317	0.0019573
	rs142484350	1	93846669	G	C	0.463895	0.0933567	6.7279e-07	24.6916	0.0029288
	rs143023138	3	83391235	C	A	0.36094	0.0854995	2.42639e-05	17.8214	0.00211077
	rs143363939	12	67428434	A	G	0.81148	0.171132	2.11799e-06	22.485	0.00248474
	rs143445906	5	2627246	G	A	0.418625	0.0992116	2.4482e-05	17.8043	0.00202862
	rs143851052	11	117621634	T	G	1.02207	0.238314	1.79685e-05	18.3934	0.00216212
	rs143914705	9	7619335	A	T	-0.293812	0.0724373	4.99033e-05	16.4518	0.00196763
	rs144042511	18	62275915	T	C	0.94053	0.196561	1.71052e-06	22.8955	0.00268793
	rs144115930	2	139279946	A	G	0.357526	0.0851894	2.70669e-05	17.6134	0.00208863
	rs144559481	10	70031476	G	A	0.90895	0.204944	9.20286e-06	19.6702	0.00231214
	rs144986934	7	83631708	T	C	1.19677	0.283574	2.4398e-05	17.811	0.00209445
	rs145165926	2	227737423	C	T	0.786115	0.185823	2.33233e-05	17.8967	0.00210477
	rs145228292	13	65083082	G	A	0.721184	0.146677	8.79668e-07	24.1751	0.00285196
	rs145389377	7	152999272	C	T	0.459476	0.106379	1.5657e-05	18.6558	0.00215578
	rs145488225	16	31058949	A	G	0.207964	0.0504301	3.72666e-05	17.0058	0.00204418
	rs146395248	8	85173123	C	T	0.698668	0.171233	4.4994e-05	16.6482	0.00195811
	rs1476774	17	27877725	A	G	0.077428	0.0182926	2.30863e-05	17.9162	0.00216418
	rs147914961	1	221887451	T	A	0.533553	0.128261	3.18367e-05	17.3048	0.00203845
	rs147963768	8	2986952	A	G	0.47382	0.116206	4.55371e-05	16.6253	0.00197051
	rs149104230	6	127459196	G	C	0.523862	0.116988	7.53761e-06	20.0517	0.00236704
	rs149469557	1	118704964	G	T	0.143892	0.0323475	8.65392e-06	19.7875	0.00231575
	rs149942876	1	218796257	A	G	0.261269	0.0549138	1.95708e-06	22.6367	0.00262977
	rs150112365	13	49892479	C	G	-0.261959	0.0624318	2.71754e-05	17.6058	0.00209478
	rs150253282	2	73216719	T	C	0.451038	0.107028	2.50645e-05	17.7595	0.00209963
	rs1503340	15	96784823	T	C	-0.0660851	0.0157066	2.58237e-05	17.7028	0.00215864
	rs150538470	16	61308187	C	A	1.1776	0.262534	7.274e-06	20.1198	0.00236357
	rs1520455	2	50465030	T	C	0.0712241	0.0161774	1.06915e-05	19.3837	0.00239195
	rs16935105	10	34133585	C	T	-0.292864	0.067329	1.36299e-05	18.9203	0.0021851
	rs17594680	5	153683403	G	A	-0.382242	0.0914094	2.894e-05	17.4862	0.00207942
	rs17617253	12	16855621	G	A	0.0889546	0.021278	2.9076e-05	17.4773	0.00205498
	rs17685304	2	177117645	T	A	-0.119144	0.0270168	1.0337e-05	19.4481	0.0023619
	rs181429455	2	16889394	C	T	-0.228987	0.0519251	1.03402e-05	19.4476	0.00224244
	rs181862190	12	109667760	A	G	0.801599	0.189221	2.27222e-05	17.9463	0.00210893
	rs182082364	3	187220598	G	A	-0.388517	0.0902675	1.67699e-05	18.525	0.00219279
	rs182678735	11	20453466	T	C	1.42551	0.327361	1.33336e-05	18.9621	0.0022321
	rs183578618	11	60746051	C	G	0.348143	0.0808709	1.67049e-05	18.5324	0.00217625
	rs183710401	8	5382785	T	C	0.883838	0.204958	1.61575e-05	18.5958	0.00218722
	rs184117608	15	25590501	A	G	0.815529	0.179515	5.54671e-06	20.6385	0.00242644
	rs184230454	7	120536586	A	G	0.604337	0.143598	2.57022e-05	17.7118	0.00209653
	rs184512544	21	22701803	C	A	-0.605131	0.14674	3.72623e-05	17.006	0.00200257
	rs185284457	3	79321624	C	T	-0.444368	0.102918	1.57662e-05	18.6424	0.00221726
	rs185431215	20	20249291	C	T	2.97963	0.694163	1.76749e-05	18.4248	0.00216436
	rs185650613	6	150305832	A	G	0.280624	0.0653284	1.74225e-05	18.4521	0.00214516
	rs185798947	6	41156799	C	A	-0.448186	0.108952	3.89519e-05	16.9218	0.00199576
	rs185891848	12	99270991	A	T	0.551146	0.113085	1.09511e-06	23.7533	0.00281152
	rs186644608	20	57815523	G	A	0.521495	0.113103	4.01108e-06	21.2595	0.00251991
	rs186890147	13	104766072	G	A	0.504815	0.108932	3.5829e-06	21.476	0.00257819
	rs186970413	7	107020271	A	T	0.741956	0.159534	3.30703e-06	21.6297	0.00241416
	rs187438211	7	85231596	A	G	0.226102	0.0540418	2.86629e-05	17.5045	0.00208219
	rs187516015	18	2366534	G	A	-0.459508	0.113109	4.85455e-05	16.5041	0.00190963
	rs187579656	6	86517592	G	T	-0.547829	0.134031	4.36357e-05	16.7063	0.00196724
	rs187581691	5	110225245	C	T	-0.964109	0.219744	1.147e-05	19.2494	0.00226046
	rs1876155	6	100350014	T	G	0.106156	0.0219586	1.33557e-06	23.3711	0.00281164
	rs188645623	17	56203878	T	A	0.374224	0.0884796	2.3422e-05	17.8886	0.00213403
	rs188660335	5	129264299	G	A	0.472084	0.116206	4.85546e-05	16.5037	0.00195324
	rs188861924	6	106230625	C	T	0.54104	0.130478	3.37446e-05	17.1943	0.00203241
	rs189183534	5	142014580	G	A	0.645522	0.157569	4.18984e-05	16.7834	0.00197955
	rs190468681	16	28884188	T	C	0.32301	0.0778595	3.34468e-05	17.2111	0.00198812
	rs190537317	4	116646144	T	C	0.379323	0.09219	3.87881e-05	16.9298	0.00200546
	rs190861186	10	129942216	T	C	1.60308	0.347148	3.87708e-06	21.3246	0.00250963
	rs191411506	20	31526316	A	G	1.30797	0.310604	2.54164e-05	17.733	0.00208556
	rs192960233	1	9610549	A	C	0.451515	0.0946014	1.81666e-06	22.7798	0.00264541
	rs193251322	11	118727874	T	C	0.674431	0.166292	4.99825e-05	16.4487	0.00193803
	rs2176319	18	44075998	G	A	0.19569	0.045835	1.95954e-05	18.2282	0.00214735
	rs2199401	8	9343531	A	G	-0.0892132	0.0209559	2.07011e-05	18.1236	0.00218782
	rs34180448	7	141514211	G	T	-0.173019	0.0415037	3.06249e-05	17.3786	0.00206629
	rs34375472	8	68398245	C	T	-0.147294	0.03285	7.33117e-06	20.1048	0.0023626
	rs370660342	2	110199983	T	C	1.26878	0.283536	7.64697e-06	20.0242	0.00235208
	rs373332991	10	1242092	A	G	0.706767	0.173879	4.80944e-05	16.5218	0.00194506
	rs377293977	17	73628012	G	A	1.8231	0.37103	8.94123e-07	24.1437	0.00283574
	rs41313373	1	92474854	T	C	0.117437	0.023807	8.10357e-07	24.3333	0.00294384
	rs4340516	2	215241308	T	C	0.244214	0.0597826	4.40718e-05	16.6875	0.0019948
	rs4669047	2	6246094	T	C	-0.0911228	0.018531	8.77393e-07	24.18	0.0028134
	rs4770754	13	24896389	C	T	0.0650592	0.0152576	2.00744e-05	18.1821	0.00211427
	rs493571	6	53559283	T	A	0.144801	0.0350631	3.63181e-05	17.0546	0.00210911
	rs4945941	6	113351173	A	T	-0.0674571	0.0166032	4.84689e-05	16.5071	0.00195663
	rs527614935	16	1263015	T	C	-0.604094	0.146706	3.82626e-05	16.9556	0.00190817
	rs528661343	9	32171234	A	C	0.65274	0.140619	3.45221e-06	21.5473	0.00253749
	rs531722905	11	102961670	A	G	0.543929	0.127157	1.88899e-05	18.298	0.00208298
	rs533148951	19	55568911	T	C	1.28897	0.283525	5.46142e-06	20.6682	0.00242812
	rs534307897	3	59040804	G	A	0.807761	0.173826	3.3686e-06	21.5942	0.00254005
	rs535961743	1	78284410	A	C	0.495725	0.11862	2.9265e-05	17.4649	0.00194568
	rs537140595	2	151834150	T	C	1.03191	0.253703	4.7543e-05	16.5437	0.00194467
	rs540273113	7	120649840	A	G	1.07965	0.231567	3.12624e-06	21.7377	0.00255778
	rs542562003	3	100227032	G	T	1.49143	0.327325	5.20357e-06	20.761	0.0024448
	rs544328638	2	222162111	G	A	0.468941	0.10961	1.8836e-05	18.3036	0.00217232
	rs545599404	2	16970471	A	G	0.834067	0.189204	1.0419e-05	19.4331	0.00228518
	rs546711170	18	12884447	A	G	0.567096	0.121287	2.93016e-06	21.8617	0.00257555
	rs547220196	2	209605978	G	A	0.534657	0.131634	4.87163e-05	16.4974	0.00194412
	rs550324059	16	62670897	G	A	0.573402	0.130459	1.10645e-05	19.3184	0.00227506
	rs550681022	10	55214098	C	T	0.472291	0.11165	2.33601e-05	17.8938	0.00205754
	rs550952517	6	79070420	T	C	-1.06636	0.238291	7.64063e-06	20.0259	0.00235443
	rs552750926	9	13431270	C	T	0.581886	0.13161	9.81185e-06	19.5478	0.00230752
	rs552822547	13	39603452	T	C	0.611344	0.1501	4.6431e-05	16.5886	0.00195854
	rs556786176	7	150084652	G	A	-0.425173	0.104053	4.3862e-05	16.6964	0.00198064
	rs556922011	2	202534432	T	G	0.299535	0.0737698	4.89871e-05	16.4869	0.00193882
	rs559789745	22	43176897	A	G	0.650601	0.140621	3.71662e-06	21.4057	0.00252426
	rs560905674	11	32331161	C	T	0.692671	0.148346	3.02241e-06	21.8023	0.00256635
	rs565777389	14	43073128	T	C	-0.923183	0.209542	1.05436e-05	19.4104	0.00229019
	rs565780014	10	118964792	C	T	0.873121	0.179482	1.14644e-06	23.665	0.0027826
	rs56844909	13	98255417	A	C	1.13104	0.253651	8.23281e-06	19.883	0.00233795
	rs569324758	8	133478443	T	C	0.824424	0.200675	3.98673e-05	16.8778	0.00198324
	rs570681813	2	19070144	G	C	0.420393	0.100266	2.75573e-05	17.5794	0.00208683
	rs571262365	7	10476961	C	G	0.62711	0.139191	6.62537e-06	20.2986	0.00229392
	rs571968227	1	116683326	T	C	0.750206	0.166252	6.40779e-06	20.3623	0.00239536
	rs572909918	11	33621800	T	C	0.483795	0.117807	4.01381e-05	16.8648	0.00193034
	rs574185291	17	53369297	T	C	-0.385208	0.0937673	3.98886e-05	16.8767	0.00192338
	rs60643598	1	6345500	C	T	0.33873	0.0776356	1.28247e-05	19.0364	0.00222798
	rs61731884	10	6110095	T	C	0.378547	0.0917973	3.72787e-05	17.0051	0.00201549
	rs62295412	4	35234923	C	A	-0.0818673	0.0199322	4.00318e-05	16.8698	0.00202892
	rs62314422	4	90684806	A	G	0.0697407	0.0162615	1.79729e-05	18.393	0.00214155
	rs62432804	6	138187210	T	C	0.273509	0.0669441	4.39577e-05	16.6924	0.00199113
	rs6473935	8	54494318	T	C	0.0866952	0.0213456	4.87574e-05	16.4958	0.0020843
	rs6475432	9	20465007	T	C	-0.0807177	0.0182324	9.54804e-06	19.5997	0.00244202
	rs67189233	12	122191291	C	T	0.0771998	0.018567	3.21182e-05	17.2882	0.00205577
	rs6740467	2	201996496	T	C	-0.139211	0.0326654	2.02863e-05	18.1623	0.00213127
	rs6780710	3	116905478	G	A	-0.0687247	0.0159671	1.6764e-05	18.5257	0.00224458
	rs6790309	3	54388952	G	A	0.134765	0.0331038	4.6817e-05	16.5729	0.00197831
	rs6850681	4	38235182	C	A	-0.601029	0.143597	2.84495e-05	17.5186	0.00206106
	rs6862564	5	59395210	G	C	-0.0756654	0.0181007	2.91204e-05	17.4745	0.00210206
	rs7094952	10	13934810	T	C	-0.0962758	0.0188049	3.05979e-07	26.2115	0.00305424
	rs72692551	9	2603614	A	G	-0.164717	0.0381498	1.57716e-05	18.642	0.00222021
	rs72750069	1	233233492	C	T	0.222286	0.0497495	7.89161e-06	19.964	0.00236645
	rs72834628	2	123504131	G	A	0.207229	0.0498153	3.18323e-05	17.3052	0.00206162
	rs73015437	3	9076952	C	T	0.213033	0.0502324	2.22578e-05	17.9856	0.00208282
	rs73019449	19	24067538	T	C	0.504887	0.116998	1.59357e-05	18.6222	0.0021992
	rs73195533	3	191540044	T	C	0.773959	0.18583	3.11515e-05	17.3462	0.00204018
	rs73420765	14	99177715	C	A	-0.104728	0.0252663	3.39868e-05	17.1808	0.00201244
	rs73603926	19	54918554	A	G	0.896659	0.204951	1.21435e-05	19.1406	0.00224839
	rs74623425	1	236075511	G	A	0.244321	0.0551072	9.26881e-06	19.6564	0.00233567
	rs74963919	17	69062290	T	A	0.295729	0.0615476	1.54839e-06	23.0869	0.00266427
	rs752893	16	49735729	G	A	-0.0718664	0.0163233	1.06912e-05	19.3837	0.00229142
	rs75662235	22	32605536	G	A	-0.664777	0.150072	9.43584e-06	19.6224	0.0023136
	rs76013874	6	23674522	C	T	1.33344	0.296121	6.69916e-06	20.2772	0.00238071
	rs76160459	4	17605333	T	C	-0.126024	0.0306117	3.84066e-05	16.9485	0.0020128
	rs76667594	7	118669103	C	T	2.95813	0.694174	2.0318e-05	18.1592	0.00213037
	rs76754698	17	11242853	G	C	0.125243	0.0307088	4.53455e-05	16.6334	0.0019421
	rs77392989	16	71755559	C	T	0.0820043	0.0199572	3.97344e-05	16.8839	0.00198054
	rs77621194	10	29027098	G	A	0.171421	0.0404368	2.24275e-05	17.9711	0.0020887
	rs77721269	6	127519647	C	T	-0.26383	0.0567217	3.29824e-06	21.6347	0.00257478
	rs7780890	7	44199925	G	T	0.322425	0.0651535	7.47107e-07	24.4896	0.00282321
	rs78466649	14	80194784	C	T	0.165276	0.0392161	2.50334e-05	17.762	0.00213906
	rs7850323	9	10960675	C	G	-0.0902935	0.0200492	6.68097e-06	20.2824	0.00237838
	rs79113443	10	71046619	T	G	-0.101362	0.0229328	9.87177e-06	19.536	0.00237645
	rs79257129	2	150094758	G	A	-0.25224	0.0580032	1.36931e-05	18.9114	0.00225263
	rs8095897	18	13225201	G	A	-0.293353	0.0666056	1.06107e-05	19.3981	0.00226518
	rs8122313	20	47068506	A	G	-0.0733803	0.0166594	1.0591e-05	19.4017	0.00227165
	rs8191817	6	160050014	G	A	0.590384	0.143603	3.93547e-05	16.9022	0.00199063
	rs868542	2	45069386	G	A	0.0753963	0.0179907	2.77922e-05	17.5632	0.00215169
Alanine	rs10141657	14	27991880	A	G	-0.070987	0.0168047	2.39764e-05	17.8442	0.00212536
	rs1026722	15	85576168	C	T	0.0708749	0.0171278	3.50334e-05	17.1231	0.00202633
	rs10427669	22	48346285	A	C	0.0685857	0.0164579	3.08188e-05	17.3667	0.00209189
	rs10763028	10	53913472	G	A	-0.0687659	0.0164629	2.95343e-05	17.4475	0.0021177
	rs11055732	12	14041530	G	A	0.160964	0.0362399	8.92856e-06	19.728	0.00235508
	rs11122484	1	230295967	T	C	0.16632	0.0391021	2.1046e-05	18.0921	0.00214537
	rs11184333	1	104872094	C	T	0.224465	0.0535593	2.77765e-05	17.5642	0.00216015
	rs11243487	9	131721869	C	A	-0.131401	0.031696	3.38839e-05	17.1865	0.00204697
	rs112829553	3	48363845	A	G	0.290548	0.0699126	3.24045e-05	17.2713	0.00205829
	rs112844852	2	19846368	T	C	-0.732457	0.177911	3.83864e-05	16.9496	0.00201237
	rs114178316	1	242159757	T	C	-0.45853	0.110399	3.27572e-05	17.2506	0.0020591
	rs114441661	3	22517156	A	G	-0.288203	0.0647614	8.57817e-06	19.8045	0.00238831
	rs114884746	2	23821434	C	T	-0.467274	0.104176	7.27656e-06	20.1191	0.00234391
	rs11592530	10	122261100	T	C	0.0708479	0.0166722	2.14292e-05	18.0579	0.00214717
	rs116484707	4	27250937	A	G	0.275649	0.065949	2.91857e-05	17.4701	0.00206511
	rs116951611	22	20606162	A	G	0.349647	0.0851663	4.03504e-05	16.8548	0.00200049
	rs116977794	16	80605499	G	T	-0.66364	0.16072	3.64088e-05	17.05	0.0019167
	rs116996315	16	12234437	G	A	-0.151882	0.036459	3.10238e-05	17.3541	0.00204883
	rs117039198	11	74762634	G	A	0.276626	0.0657048	2.55227e-05	17.7252	0.00213346
	rs117125924	7	18097865	G	A	0.267893	0.0556786	1.4987e-06	23.1497	0.00278646
	rs117307321	4	187812823	A	G	-1.36742	0.312805	1.23414e-05	19.1098	0.00226729
	rs117534820	14	60682277	T	C	0.117993	0.028289	3.03293e-05	17.3971	0.0021043
	rs117738264	12	27151697	T	C	0.850921	0.198023	1.73064e-05	18.4649	0.00219214
	rs11850064	14	100458669	A	G	-0.0772605	0.0181497	2.07327e-05	18.1207	0.00217162
	rs12053420	2	126684647	T	C	0.146088	0.0336679	1.4308e-05	18.8277	0.0022076
	rs12378616	9	135753870	T	C	0.0731064	0.016949	1.60828e-05	18.6047	0.00224075
	rs12546218	8	61147192	T	C	-0.219762	0.0482036	5.13888e-06	20.7848	0.00245484
	rs12652257	5	113166104	C	T	0.0805929	0.0166601	1.31492e-06	23.4012	0.00280791
	rs137992216	20	40751326	G	C	-0.681876	0.149417	5.02932e-06	20.8262	0.00247734
	rs138274179	6	141356701	A	G	0.491815	0.117027	2.63879e-05	17.6617	0.00210201
	rs138320524	17	2958049	G	A	0.303329	0.067262	6.49291e-06	20.3371	0.00246079
	rs139170956	12	56670923	A	G	-0.225068	0.053989	3.06241e-05	17.3787	0.00202189
	rs139499767	10	68140901	A	G	0.51294	0.113181	5.84155e-06	20.5393	0.00245547
	rs140127474	14	30826151	A	G	0.425556	0.0975581	1.28832e-05	19.0277	0.00227952
	rs141104841	5	153408977	C	G	-0.728742	0.177914	4.20278e-05	16.7775	0.00199732
	rs141202741	19	41224734	A	G	-0.494162	0.118675	3.12714e-05	17.3388	0.00206393
	rs141862355	1	168763237	C	G	0.521386	0.123112	2.28503e-05	17.9357	0.0021331
	rs142210979	12	27389547	G	A	-0.470806	0.113939	3.5947e-05	17.0742	0.00203819
	rs142567659	7	152820256	T	C	0.333462	0.0801499	3.17572e-05	17.3096	0.00204308
	rs142982465	22	37569848	C	T	-0.4801	0.111072	1.54337e-05	18.6833	0.00223913
	rs143203850	15	90422903	T	C	0.370475	0.0886977	2.95597e-05	17.4459	0.00199169
	rs143493784	11	60433637	C	T	-0.765881	0.172428	8.92283e-06	19.7291	0.00234188
	rs144236077	18	63232419	G	A	-0.241759	0.0589979	4.17163e-05	16.7916	0.00201758
	rs144634401	18	3678221	A	C	-0.133099	0.0310484	1.81248e-05	18.3769	0.00232774
	rs144786297	7	110340611	T	C	-0.485089	0.11393	2.0648e-05	18.1287	0.00215955
	rs144974886	15	47497649	G	A	-0.899085	0.211059	2.04534e-05	18.1465	0.00215117
	rs145404003	7	156236580	A	G	0.576295	0.137539	2.78887e-05	17.5565	0.00209205
	rs146506334	17	63909297	A	G	-0.420056	0.102031	3.83917e-05	16.9492	0.00202941
	rs147258371	2	55167854	T	C	-0.552659	0.133763	3.60183e-05	17.0704	0.00202992
	rs147466871	3	94534757	C	T	0.771357	0.187165	3.76787e-05	16.9848	0.0020152
	rs147628623	10	7244306	T	C	0.849103	0.206448	3.90691e-05	16.9161	0.00201084
	rs147785515	4	56381742	T	A	-0.208869	0.0508098	3.94305e-05	16.8987	0.00200926
	rs148109953	21	25505307	G	A	-0.927704	0.206406	6.97166e-06	20.2011	0.00239571
	rs148211427	4	121727236	C	T	0.800432	0.194207	3.76346e-05	16.9871	0.00201792
	rs148435894	17	34755890	T	C	0.293834	0.070435	3.02328e-05	17.4031	0.00209815
	rs148495753	8	102346055	T	C	-0.859245	0.211079	4.68655e-05	16.5708	0.00196618
	rs148928879	6	41728397	T	C	-0.417198	0.0924391	6.38516e-06	20.3692	0.00245611
	rs149277059	20	22849052	C	A	0.552145	0.113895	1.24825e-06	23.5016	0.00280804
	rs149287871	15	90156256	T	C	-0.268729	0.0613777	1.19622e-05	19.1694	0.00231028
	rs149638048	3	98591371	G	A	0.407468	0.0989898	3.85063e-05	16.9436	0.0020275
	rs149662767	9	33576860	A	G	-0.290375	0.0600797	1.34381e-06	23.3595	0.00280039
	rs150144474	18	79931372	T	A	-0.228054	0.0547821	3.14191e-05	17.33	0.00204576
	rs151058230	7	75069118	T	C	-0.233314	0.0563596	3.47698e-05	17.1374	0.0020707
	rs151325649	7	112580220	A	G	0.236273	0.0468576	4.59835e-07	25.4254	0.00311302
	rs17075961	3	43735853	A	G	-0.309838	0.074307	3.05002e-05	17.3864	0.00208183
	rs17140195	1	229118956	G	A	0.116828	0.0280812	3.17758e-05	17.3086	0.0020996
	rs17631446	18	61954534	C	T	-0.0672992	0.0162435	3.42594e-05	17.1657	0.00207911
	rs17661379	8	9363709	G	A	0.118635	0.0280361	2.32126e-05	17.9057	0.00214735
	rs17687817	2	125917878	T	C	0.0830384	0.0200686	3.50769e-05	17.1208	0.00207814
	rs181681842	2	24599892	A	G	-0.695613	0.154764	6.96824e-06	20.2021	0.00239933
	rs181874102	8	106107881	A	T	0.323634	0.0748402	1.52993e-05	18.6999	0.00214014
	rs182328839	16	63194787	A	C	-0.250454	0.0543719	4.09859e-06	21.2181	0.00248573
	rs182391493	9	78102337	A	T	0.934759	0.221338	2.40832e-05	17.8356	0.00211721
	rs182661170	18	41586118	A	G	-0.760491	0.177897	1.9123e-05	18.2747	0.0021712
	rs182782072	5	80465197	A	G	0.987831	0.23328	2.29039e-05	17.9312	0.00212543
	rs183086938	4	138340302	T	C	-0.339835	0.0822681	3.6146e-05	17.0637	0.00202729
	rs183598960	17	35124322	A	G	-0.272198	0.0651362	2.92915e-05	17.4632	0.00207264
	rs184159246	5	129054372	C	A	0.765903	0.183917	3.1217e-05	17.3422	0.0020569
	rs184964303	17	40242643	T	C	-0.675313	0.152927	1.00577e-05	19.5003	0.00231635
	rs185009763	3	192826609	T	C	0.637699	0.151163	2.45792e-05	17.7967	0.00211378
	rs185159992	7	67645816	T	C	-0.593105	0.14166	2.82899e-05	17.5295	0.00208539
	rs185595622	9	86595549	C	G	-0.982579	0.240047	4.25309e-05	16.7549	0.00199075
	rs185732679	3	123361756	A	G	-0.474967	0.105352	6.53192e-06	20.3255	0.00242406
	rs185998391	7	45552365	C	G	0.430712	0.100951	1.98512e-05	18.2034	0.00212314
	rs187004251	15	54344620	A	G	-0.550354	0.134991	4.56291e-05	16.6217	0.00197869
	rs187063015	8	117717675	A	G	-1.05344	0.227023	3.48002e-06	21.5318	0.00255158
	rs187321940	2	235200828	C	A	0.615176	0.14618	2.57231e-05	17.7102	0.0021129
	rs188311116	9	86056663	A	G	-0.729723	0.177912	4.10316e-05	16.8231	0.00199617
	rs188344066	11	57379906	G	A	-1.11842	0.274439	4.59571e-05	16.608	0.00197022
	rs188574101	6	149970535	G	A	-1.64053	0.403794	4.84912e-05	16.5063	0.00195781
	rs189211858	20	51065454	T	A	-0.478298	0.117824	4.91963e-05	16.479	0.0019197
	rs190261049	11	110919068	A	G	-0.537747	0.122173	1.07489e-05	19.3734	0.00230273
	rs191785728	4	38783535	A	C	-0.768309	0.180829	2.14899e-05	18.0524	0.0021416
	rs192347679	3	6366738	G	A	-0.862723	0.202097	1.96476e-05	18.2231	0.00216128
	rs2156405	21	35970101	G	A	0.074163	0.0166576	8.49902e-06	19.8221	0.00240837
	rs2176144	6	92781128	C	T	-0.0672847	0.0162682	3.53481e-05	17.1062	0.00201407
	rs240836	6	159499631	T	G	0.0770307	0.0188869	4.53235e-05	16.6344	0.00202498
	rs2622621	4	88109768	G	C	0.0773214	0.0163856	2.37179e-06	22.2677	0.00273982
	rs28739566	1	928264	C	T	0.109054	0.024944	1.23128e-05	19.114	0.00241731
	rs34204001	14	50947588	C	T	0.0858184	0.0195255	1.1067e-05	19.3177	0.00242191
	rs35354215	6	44248216	G	A	-0.187169	0.0426871	1.16163e-05	19.2254	0.00226267
	rs35813471	1	18338706	A	G	0.0848831	0.0187414	5.9214e-06	20.5134	0.00244183
	rs367860419	8	67952391	C	G	0.418554	0.10203	4.09149e-05	16.8286	0.00201054
	rs368543083	7	141834693	A	G	-0.373475	0.087358	1.90944e-05	18.2775	0.00211683
	rs3765262	16	790307	A	C	0.180824	0.0436437	3.42512e-05	17.166	0.0020546
	rs41341749	17	35983666	G	A	-0.146571	0.0344809	2.13022e-05	18.0692	0.00213928
	rs4439576	12	42682379	G	A	0.0674315	0.0162312	3.26092e-05	17.2593	0.00203723
	rs4743419	9	95944705	T	C	-0.0885863	0.0209065	2.26265e-05	17.9544	0.00207689
	rs533041604	2	43160334	C	A	1.44835	0.298185	1.19054e-06	23.5926	0.0027978
	rs536720621	2	210560147	A	C	-0.510299	0.11037	3.77287e-06	21.377	0.0025463
	rs539292010	16	10545900	T	C	0.654814	0.15294	1.85627e-05	18.3313	0.00219084
	rs542372717	5	152505325	A	G	0.979589	0.227063	1.602e-05	18.6121	0.0022053
	rs546032631	6	3334348	C	A	-0.596021	0.140242	2.13828e-05	18.062	0.0021574
	rs548152161	10	109691124	T	C	0.758548	0.169881	8.00043e-06	19.9378	0.0023653
	rs548405347	4	160194171	T	C	-0.619938	0.136216	5.33586e-06	20.7129	0.00246165
	rs548422103	2	10199652	T	C	0.59753	0.140239	2.03711e-05	18.1544	0.00215786
	rs559634546	19	42154199	A	G	-0.847045	0.194183	1.28815e-05	19.0279	0.0022565
	rs560089055	22	45892079	A	G	-0.538528	0.131415	4.16895e-05	16.7929	0.00200674
	rs56044834	6	21233908	C	T	0.307629	0.0755124	4.62338e-05	16.5966	0.00194915
	rs56112787	12	114683229	A	C	0.926921	0.18708	7.24476e-07	24.5488	0.00291353
	rs562059006	7	49050079	T	C	0.750124	0.180838	3.35322e-05	17.2063	0.00204118
	rs565671093	1	2431781	T	C	0.648647	0.158697	4.36394e-05	16.7063	0.00198571
	rs568315580	7	24229867	C	T	0.851702	0.202103	2.50664e-05	17.7595	0.00210947
	rs570039750	4	177504620	C	G	-0.640202	0.134943	2.09298e-06	22.5078	0.00267651
	rs571962086	12	6301777	C	T	0.607728	0.147792	3.92175e-05	16.9089	0.0020144
	rs57241318	12	49320056	T	C	-0.0832921	0.0185176	6.85984e-06	20.232	0.0024314
	rs576367214	1	50773540	C	A	-0.764097	0.177897	1.74566e-05	18.4484	0.00220385
	rs576778779	5	177259506	G	T	-0.542737	0.132575	4.24336e-05	16.7593	0.00199944
	rs587604380	7	74881487	T	A	0.253399	0.0614008	3.67588e-05	17.0318	0.00206901
	rs59037481	3	58771011	C	A	-0.193339	0.0453252	1.99362e-05	18.1953	0.0021683
	rs61935683	12	57463012	A	G	0.561361	0.137545	4.47877e-05	16.6569	0.00198023
	rs61960818	13	112424815	T	C	-0.193348	0.0416623	3.46996e-06	21.5374	0.00251824
	rs62079125	17	78228329	C	T	-0.236982	0.0569397	3.15496e-05	17.3221	0.00206496
	rs62349565	5	24516718	G	A	0.0838888	0.0185492	6.1115e-06	20.453	0.00267695
	rs62353827	5	68530128	T	C	-0.329288	0.0731081	6.66465e-06	20.2871	0.00242163
	rs6558122	8	29518250	C	T	-0.0829546	0.0203946	4.75257e-05	16.5444	0.00199473
	rs67795055	3	169812107	A	C	0.0801232	0.0187339	1.89501e-05	18.292	0.00226047
	rs6925883	6	106477835	C	T	-0.102756	0.024797	3.41447e-05	17.1718	0.0020728
	rs72709042	1	187590178	T	C	1.12748	0.274435	3.98472e-05	16.8787	0.00200276
	rs73008669	6	155279777	T	C	0.151035	0.0366015	3.68365e-05	17.0278	0.00200804
	rs73116409	20	20277883	C	T	-0.501951	0.113894	1.04725e-05	19.4232	0.00225145
	rs73121385	2	235316147	C	T	0.184953	0.0423786	1.27526e-05	19.0471	0.00224094
	rs7313885	12	119366357	G	A	-0.252137	0.0559973	6.71079e-06	20.274	0.00247278
	rs73530532	9	111899633	T	C	-0.393926	0.0880591	7.69756e-06	20.0116	0.00238749
	rs73737708	5	7508206	T	C	-0.213443	0.0519286	3.95104e-05	16.8947	0.00199023
	rs737902	7	95509443	G	A	0.0755432	0.0173391	1.31964e-05	18.9818	0.00231281
	rs74083873	13	59451721	C	T	-0.473605	0.113909	3.21399e-05	17.2869	0.00200531
	rs74260417	19	43458777	A	G	-0.20502	0.0456112	6.95844e-06	20.2046	0.00239557
	rs75040535	7	137370954	A	G	0.48635	0.117846	3.67531e-05	17.0321	0.00203007
	rs75403847	6	18457343	T	C	1.29004	0.312844	3.73e-05	17.004	0.00201673
	rs76716683	7	154937960	C	G	0.212133	0.0519469	4.43336e-05	16.6762	0.00198403
	rs77594555	18	23196438	T	G	-0.147069	0.0352083	2.95249e-05	17.4483	0.00204228
	rs78640137	10	33648521	A	G	0.843907	0.20645	4.35671e-05	16.7093	0.00198438
	rs7872560	9	134556100	C	T	0.126668	0.0294493	1.69844e-05	18.5005	0.00221735
	rs78794675	6	117453718	T	C	-0.174766	0.0417439	2.83144e-05	17.5278	0.00205386
	rs78928980	18	43667615	A	G	-0.136645	0.0312042	1.192e-05	19.1761	0.00224557
	rs7895952	10	112211219	T	C	0.114414	0.0275748	3.3361e-05	17.2161	0.00208198
	rs79058068	3	197184320	G	A	0.273495	0.0654355	2.92008e-05	17.4692	0.0021066
	rs79208955	7	27136285	G	A	-0.40863	0.0932342	1.17148e-05	19.2092	0.00229085
	rs80103717	13	28546018	A	G	0.202034	0.0480925	2.65794e-05	17.6479	0.00207468
	rs8177796	9	113393148	A	G	-0.121384	0.0285499	2.12205e-05	18.0765	0.00210102
	rs9546320	13	83187946	T	C	-0.0775448	0.0154523	5.21209e-07	25.1837	0.00300547
	rs9930839	16	56340472	A	G	-0.133571	0.0313453	2.03249e-05	18.1585	0.00214061
For outcome-HCC_Zhou
Exposures	SNP	Chr	Position	A1	A2	BETA	SE	P	F-Statistic	R2
Methionine	rs1019505	5	37731359	A	T	-0.0668725	0.0162079	3.69254e-05	17.0232	0.00201488
	rs10887866	10	90671750	T	G	0.121818	0.0282144	1.57731e-05	18.6415	0.00221627
	rs11023339	11	1369043	G	A	-0.0669861	0.0165032	4.92887e-05	16.4753	0.00195859
	rs111277864	11	85772598	T	C	0.431205	0.104624	3.76477e-05	16.9865	0.00200448
	rs111431707	13	105213867	A	G	0.751363	0.173858	1.54819e-05	18.6771	0.00220525
	rs11143212	9	74881724	G	A	0.085075	0.0199252	1.95718e-05	18.2305	0.00221933
	rs111602419	3	19993544	A	G	-0.179888	0.0439209	4.20858e-05	16.775	0.00197013
	rs112196905	14	105058879	A	G	-0.12928	0.0301284	1.77898e-05	18.4124	0.00218112
	rs112378336	9	74394488	C	G	0.0942818	0.0209523	6.80088e-06	20.2485	0.00240045
	rs112387872	14	44380144	A	T	0.317519	0.0677755	2.80144e-06	21.948	0.00254302
	rs112414844	2	165955980	C	G	0.128887	0.0261227	8.06045e-07	24.3434	0.00283508
	rs112488056	18	22158910	G	A	0.61379	0.145138	2.34722e-05	17.8845	0.00210825
	rs112661445	3	67636190	T	C	-0.159246	0.0378001	2.52159e-05	17.7481	0.00209284
	rs112994952	18	77856590	T	C	0.40715	0.0891677	4.96858e-06	20.8494	0.00248173
	rs113472601	11	127266320	A	G	0.550695	0.135283	4.68714e-05	16.5705	0.00195284
	rs114101413	4	137520248	G	A	0.379928	0.0898607	2.35813e-05	17.8757	0.00204983
	rs114600258	2	241079807	A	G	0.257573	0.0625392	3.81196e-05	16.9627	0.00198922
	rs115010073	5	4185776	T	C	2.30191	0.438865	1.56169e-07	27.5115	0.0032292
	rs115627443	4	164024858	A	G	0.112066	0.0274437	4.43651e-05	16.6749	0.00195947
	rs115656900	13	70441927	T	C	0.189162	0.0466291	4.97634e-05	16.4571	0.00195196
	rs115866108	8	126020492	T	C	1.29568	0.31061	3.02739e-05	17.4006	0.00204431
	rs116712848	5	147691684	A	G	1.03203	0.253703	4.74441e-05	16.5475	0.00194607
	rs116843451	10	133127346	C	G	0.639442	0.151856	2.54401e-05	17.7312	0.00208588
	rs11767980	7	131767616	A	G	0.0660643	0.0159409	3.40812e-05	17.1754	0.0021068
	rs118103666	17	66419120	T	C	0.931057	0.196567	2.17348e-06	22.4353	0.00263822
	rs118163753	10	85270556	A	G	0.280609	0.0641761	1.2284e-05	19.1186	0.00227994
	rs12070708	1	159623744	C	T	0.111979	0.0254153	1.053e-05	19.4126	0.00230113
	rs12231889	12	54467885	A	G	0.0804842	0.0190825	2.46812e-05	17.789	0.00214731
	rs12576978	11	121371137	T	C	1.65106	0.400909	3.81675e-05	16.9603	0.00199269
	rs1258432	2	88647148	A	T	0.0945487	0.0191134	7.54744e-07	24.4701	0.00284296
	rs12720529	1	186862806	A	G	0.332381	0.0786186	2.36021e-05	17.874	0.00213793
	rs12913457	15	57752278	C	G	0.0872778	0.0206801	2.43904e-05	17.8116	0.00213872
	rs138016281	1	152099709	G	C	0.695027	0.159598	1.33144e-05	18.9648	0.00223367
	rs138036740	18	59882287	T	C	0.884344	0.196593	6.84842e-06	20.2351	0.00237898
	rs138254594	19	6400721	T	C	0.317869	0.0727294	1.23924e-05	19.1019	0.00217057
	rs138314904	2	237261566	C	G	0.492038	0.105185	2.89903e-06	21.8821	0.00260444
	rs138470219	18	7864786	T	A	0.550346	0.124136	9.27555e-06	19.6551	0.00232174
	rs138721726	14	83479498	C	G	0.908431	0.219773	3.57297e-05	17.0858	0.00201329
	rs138980959	18	31220030	G	A	0.512422	0.11953	1.81133e-05	18.3781	0.00216791
	rs139348274	13	67122468	A	G	0.822142	0.192811	2.00819e-05	18.1815	0.00213689
	rs139721069	21	15269570	A	G	0.447366	0.105212	2.11841e-05	18.0799	0.0021657
	rs139954555	13	77871248	C	T	-0.776453	0.189234	4.07575e-05	16.8357	0.00197894
	rs140335960	21	27056894	G	A	0.65855	0.133938	8.79664e-07	24.1752	0.0027415
	rs140516593	1	200200922	C	T	0.41902	0.101837	3.87789e-05	16.9301	0.00200191
	rs140610842	13	104414115	A	G	0.298317	0.0695821	1.80882e-05	18.3807	0.00217522
	rs140920981	3	172835092	G	T	0.707586	0.173879	4.7133e-05	16.5601	0.00195243
	rs140922378	7	87569056	A	C	-0.989559	0.238331	3.29525e-05	17.2394	0.00202455
	rs140947584	16	7438562	G	C	0.837267	0.200669	3.01443e-05	17.4087	0.00204775
	rs141440951	12	100463836	A	G	0.532781	0.125136	2.06605e-05	18.1273	0.00213448
	rs142132466	1	107437273	G	A	0.265749	0.0653601	4.78441e-05	16.5317	0.0019573
	rs142484350	1	94312225	G	C	0.463895	0.0933567	6.7279e-07	24.6916	0.0029288
	rs143023138	3	83440386	C	A	0.36094	0.0854995	2.42639e-05	17.8214	0.00211077
	rs143363939	12	67822214	A	G	0.81148	0.171132	2.11799e-06	22.485	0.00248474
	rs143419033	17	13807858	G	A	0.399303	0.0884414	6.3351e-06	20.3842	0.00238062
	rs143445906	5	2627360	G	A	0.418625	0.0992116	2.4482e-05	17.8043	0.00202862
	rs143851052	11	117492349	T	G	1.02207	0.238314	1.79685e-05	18.3934	0.00216212
	rs143914705	9	7619335	A	T	-0.293812	0.0724373	4.99033e-05	16.4518	0.00196763
	rs144042511	18	59943148	T	C	0.94053	0.196561	1.71052e-06	22.8955	0.00268793
	rs144115930	2	140037516	A	G	0.357526	0.0851894	2.70669e-05	17.6134	0.00208863
	rs144559481	10	71791232	G	A	0.90895	0.204944	9.20286e-06	19.6702	0.00231214
	rs144986934	7	83261024	T	C	1.19677	0.283574	2.4398e-05	17.811	0.00209445
	rs145165926	2	228602139	C	T	0.786115	0.185823	2.33233e-05	17.8967	0.00210477
	rs145179636	4	17139063	A	G	0.597132	0.142101	2.64365e-05	17.6582	0.00207858
	rs145181683	22	32007137	T	C	1.22289	0.262509	3.18559e-06	21.7013	0.0025467
	rs145228292	13	65657214	G	A	0.721184	0.146677	8.79668e-07	24.1751	0.00285196
	rs145488225	16	31070270	A	G	0.207964	0.0504301	3.72666e-05	17.0058	0.00204418
	rs145674004	4	103246127	C	T	0.905513	0.192766	2.63391e-06	22.0662	0.00259257
	rs146395248	8	86085358	C	T	0.698668	0.171233	4.4994e-05	16.6482	0.00195811
	rs146742226	1	47115954	A	G	1.0586	0.253689	3.00859e-05	17.4125	0.00204607
	rs146780775	21	35374764	T	C	0.742677	0.17386	1.94001e-05	18.2474	0.00214461
	rs1476774	17	26204751	A	G	0.077428	0.0182926	2.30863e-05	17.9162	0.00216418
	rs147914961	1	222060793	T	A	0.533553	0.128261	3.18367e-05	17.3048	0.00203845
	rs147963768	8	2844474	A	G	0.47382	0.116206	4.55371e-05	16.6253	0.00197051
	rs149816020	9	92272289	T	C	-0.916075	0.200628	4.97019e-06	20.8487	0.00245497
	rs149942876	1	218969599	A	G	0.261269	0.0549138	1.95708e-06	22.6367	0.00262977
	rs150253282	2	73443847	T	C	0.451038	0.107028	2.50645e-05	17.7595	0.00209963
	rs1503340	15	97328053	T	C	-0.0660851	0.0157066	2.58237e-05	17.7028	0.00215864
	rs150538470	16	61342091	C	A	1.1776	0.262534	7.274e-06	20.1198	0.00236357
	rs1520455	2	50692168	T	C	0.0712241	0.0161774	1.06915e-05	19.3837	0.00239195
	rs16935105	10	34422513	C	T	-0.292864	0.067329	1.36299e-05	18.9203	0.0021851
	rs17594680	5	153062963	G	A	-0.382242	0.0914094	2.894e-05	17.4862	0.00207942
	rs17617253	12	17008555	G	A	0.0889546	0.021278	2.9076e-05	17.4773	0.00205498
	rs17685304	2	177982373	T	A	-0.119144	0.0270168	1.0337e-05	19.4481	0.0023619
	rs17764039	5	126960264	A	C	1.3828	0.327383	2.40203e-05	17.8405	0.00209524
	rs181336750	9	100543462	T	C	0.693645	0.163961	2.33128e-05	17.8975	0.00210667
	rs181429455	2	17070661	C	T	-0.228987	0.0519251	1.03402e-05	19.4476	0.00224244
	rs181862190	12	110105565	A	G	0.801599	0.189221	2.27222e-05	17.9463	0.00210893
	rs182082364	3	186938386	G	A	-0.388517	0.0902675	1.67699e-05	18.525	0.00219279
	rs182678735	11	20475012	T	C	1.42551	0.327361	1.33336e-05	18.9621	0.0022321
	rs183710401	8	5240307	T	C	0.883838	0.204958	1.61575e-05	18.5958	0.00218722
	rs183808326	5	134501592	A	G	0.327801	0.0760788	1.64219e-05	18.5649	0.00221368
	rs184117608	15	25835648	A	G	0.815529	0.179515	5.54671e-06	20.6385	0.00242644
	rs184230454	7	120176640	A	G	0.604337	0.143598	2.57022e-05	17.7118	0.00209653
	rs184512544	21	24074123	C	A	-0.605131	0.14674	3.72623e-05	17.006	0.00200257
	rs185284457	3	79370774	C	T	-0.444368	0.102918	1.57662e-05	18.6424	0.00221726
	rs185431215	20	20229935	C	T	2.97963	0.694163	1.76749e-05	18.4248	0.00216436
	rs185650613	6	150626968	A	G	0.280624	0.0653284	1.74225e-05	18.4521	0.00214516
	rs185798947	6	41124537	C	A	-0.448186	0.108952	3.89519e-05	16.9218	0.00199576
	rs186003878	21	32774382	T	C	-0.611784	0.146739	3.05687e-05	17.3822	0.00205986
	rs186644608	20	56390579	G	A	0.521495	0.113103	4.01108e-06	21.2595	0.00251991
	rs186745071	1	193546759	A	G	1.15585	0.283595	4.58736e-05	16.6114	0.0019532
	rs186890147	13	105418423	G	A	0.504815	0.108932	3.5829e-06	21.476	0.00257819
	rs186970413	7	106660716	A	T	0.741956	0.159534	3.30703e-06	21.6297	0.00241416
	rs187312760	5	121160910	C	T	1.23745	0.245529	4.65704e-07	25.4009	0.00298241
	rs187409730	11	89317253	A	G	-0.741949	0.179553	3.59326e-05	17.0751	0.00200859
	rs187438211	7	84860912	A	G	0.226102	0.0540418	2.86629e-05	17.5045	0.00208219
	rs187459668	7	64479646	A	G	0.612102	0.129284	2.19551e-06	22.416	0.00255837
	rs187516015	18	2366533	G	A	-0.459508	0.113109	4.85455e-05	16.5041	0.00190963
	rs187579656	6	87227310	G	T	-0.547829	0.134031	4.36357e-05	16.7063	0.00196724
	rs187581691	5	109560946	C	T	-0.964109	0.219744	1.147e-05	19.2494	0.00226046
	rs1876155	6	100797890	T	G	0.106156	0.0219586	1.33557e-06	23.3711	0.00281164
	rs188195843	20	47753945	T	A	0.85781	0.209575	4.25646e-05	16.7534	0.00196867
	rs188631530	10	18806108	C	G	-0.427422	0.100236	2.00667e-05	18.183	0.00210605
	rs188659111	10	75377494	T	C	0.827348	0.19281	1.77863e-05	18.4127	0.00217355
	rs188660335	5	128599992	G	A	0.472084	0.116206	4.85546e-05	16.5037	0.00195324
	rs188759992	4	69988297	G	C	1.43485	0.347237	3.59326e-05	17.075	0.00200809
	rs188861924	6	106678500	C	T	0.54104	0.130478	3.37446e-05	17.1943	0.00203241
	rs189183534	5	141394145	G	A	0.645522	0.157569	4.18984e-05	16.7834	0.00197955
	rs190149362	7	16899380	G	A	0.995898	0.204895	1.17074e-06	23.6247	0.00277396
	rs190468681	16	28895509	T	C	0.32301	0.0778595	3.34468e-05	17.2111	0.00198812
	rs190537317	4	117567300	T	C	0.379323	0.09219	3.87881e-05	16.9298	0.00200546
	rs190572598	3	147284463	C	T	0.874229	0.214496	4.58678e-05	16.6116	0.00195502
	rs190861186	10	131740480	T	C	1.60308	0.347148	3.87708e-06	21.3246	0.00250963
	rs191411506	20	30114119	A	G	1.30797	0.310604	2.54164e-05	17.733	0.00208556
	rs191421988	11	49151964	G	A	0.919695	0.209543	1.13849e-05	19.2638	0.00226683
	rs192582021	4	113223913	T	C	1.16637	0.272457	1.86124e-05	18.3264	0.00215295
	rs192960233	1	9670607	A	C	0.451515	0.0946014	1.81666e-06	22.7798	0.00264541
	rs193251322	11	118598583	T	C	0.674431	0.166292	4.99825e-05	16.4487	0.00193803
	rs201729834	9	139723951	A	G	0.911019	0.214477	2.16046e-05	18.0424	0.00212329
	rs2176319	18	41655963	G	A	0.19569	0.045835	1.95954e-05	18.2282	0.00214735
	rs2199401	8	9201041	A	G	-0.0892132	0.0209559	2.07011e-05	18.1236	0.00218782
	rs28789400	8	144042634	G	A	1.33782	0.327406	4.38636e-05	16.6964	0.00196091
	rs34180448	7	141214011	G	T	-0.173019	0.0415037	3.06249e-05	17.3786	0.00206629
	rs34375472	8	69310480	C	T	-0.147294	0.03285	7.33117e-06	20.1048	0.0023626
	rs367553180	20	10639599	T	A	0.881233	0.20496	1.7115e-05	18.486	0.00217699
	rs370660342	2	110957560	T	C	1.26878	0.283536	7.64697e-06	20.0242	0.00235208
	rs373332991	10	1284155	A	G	0.706767	0.173879	4.80944e-05	16.5218	0.00194506
	rs377312270	10	80590998	A	G	0.844228	0.204979	3.81154e-05	16.9629	0.00199776
	rs41313373	1	92940411	T	C	0.117437	0.023807	8.10357e-07	24.3333	0.00294384
	rs4340516	2	216106031	T	C	0.244214	0.0597826	4.40718e-05	16.6875	0.0019948
	rs4669047	2	6386226	T	C	-0.0911228	0.018531	8.77393e-07	24.18	0.0028134
	rs4770754	13	25470527	C	T	0.0650592	0.0152576	2.00744e-05	18.1821	0.00211427
	rs493571	6	53424081	T	A	0.144801	0.0350631	3.63181e-05	17.0546	0.00210911
	rs4945941	6	113672375	A	T	-0.0674571	0.0166032	4.84689e-05	16.5071	0.00195663
	rs527614935	16	1313016	T	C	-0.604094	0.146706	3.82626e-05	16.9556	0.00190817
	rs527999828	11	69640872	G	C	0.846628	0.200665	2.45262e-05	17.8009	0.00209507
	rs528661343	9	32171232	A	C	0.65274	0.140619	3.45221e-06	21.5473	0.00253749
	rs528703226	8	40097538	T	C	-1.11608	0.262567	2.13157e-05	18.068	0.00212229
	rs529521598	5	129291072	C	G	0.996325	0.238328	2.90891e-05	17.4764	0.00205508
	rs530451115	7	62922154	T	A	0.69802	0.155529	7.18765e-06	20.1425	0.0022612
	rs531304218	12	106914910	C	G	1.08945	0.26258	3.33894e-05	17.2144	0.00202345
	rs533148951	19	56080277	T	C	1.28897	0.283525	5.46142e-06	20.6682	0.00242812
	rs534307897	3	59026530	G	A	0.807761	0.173826	3.3686e-06	21.5942	0.00254005
	rs535214334	2	133126601	T	G	1.17309	0.283587	3.52434e-05	17.1116	0.00201264
	rs535296973	16	7929572	C	G	-0.8103	0.173825	3.13776e-06	21.7304	0.0025604
	rs535961743	1	78750094	A	C	0.495725	0.11862	2.9265e-05	17.4649	0.00194568
	rs536059800	4	30616070	C	T	0.809047	0.192818	2.71786e-05	17.6057	0.00207214
	rs537140595	2	152690664	T	C	1.03191	0.253703	4.7543e-05	16.5437	0.00194467
	rs538841499	19	20393157	G	A	0.788089	0.192828	4.36994e-05	16.7036	0.0019633
	rs539694341	1	207555515	T	G	0.770042	0.189237	4.71772e-05	16.5583	0.00194757
	rs540273113	7	120289894	A	G	1.07965	0.231567	3.12624e-06	21.7377	0.00255778
	rs542562003	3	99945876	G	T	1.49143	0.327325	5.20357e-06	20.761	0.0024448
	rs544328638	2	223026830	G	A	0.468941	0.10961	1.8836e-05	18.3036	0.00217232
	rs544777413	3	94156840	G	A	0.701463	0.168701	3.20999e-05	17.2892	0.00203747
	rs545599404	2	17151738	A	G	0.834067	0.189204	1.0419e-05	19.4331	0.00228518
	rs546711170	18	12884446	A	G	0.567096	0.121287	2.93016e-06	21.8617	0.00257555
	rs547220196	2	210470702	G	A	0.534657	0.131634	4.87163e-05	16.4974	0.00194412
	rs550324059	16	62704801	G	A	0.573402	0.130459	1.10645e-05	19.3184	0.00227506
	rs550681022	10	56973858	C	T	0.472291	0.11165	2.33601e-05	17.8938	0.00205754
	rs550952517	6	79780137	T	C	-1.06636	0.238291	7.64063e-06	20.0259	0.00235443
	rs552750926	9	13431269	C	T	0.581886	0.13161	9.81185e-06	19.5478	0.00230752
	rs552822547	13	40177589	T	C	0.611344	0.1501	4.6431e-05	16.5886	0.00195854
	rs556786176	7	149781741	G	A	-0.425173	0.104053	4.3862e-05	16.6964	0.00198064
	rs558523530	8	517787	A	T	-0.78479	0.182596	1.72379e-05	18.4724	0.0021714
	rs559224849	5	16151017	T	C	0.65971	0.157523	2.81405e-05	17.5395	0.00195697
	rs559789745	22	43572903	A	G	0.650601	0.140621	3.71662e-06	21.4057	0.00252426
	rs560905674	11	32352707	C	T	0.692671	0.148346	3.02241e-06	21.8023	0.00256635
	rs561038055	3	153519025	T	C	-1.73429	0.400866	1.51594e-05	18.7174	0.00219598
	rs563456719	17	14201022	T	A	-0.782211	0.179533	1.31904e-05	18.9828	0.00223493
	rs563832521	4	4164782	T	G	1.56497	0.347169	6.54984e-06	20.3203	0.00238648
	rs565777389	14	43542331	T	C	-0.923183	0.209542	1.05436e-05	19.4104	0.00229019
	rs565780014	10	120724304	C	T	0.873121	0.179482	1.14644e-06	23.665	0.0027826
	rs569324758	8	134490686	T	C	0.824424	0.200675	3.98673e-05	16.8778	0.00198324
	rs570681813	2	19269905	G	C	0.420393	0.100266	2.75573e-05	17.5794	0.00208683
	rs571262365	7	10516588	C	G	0.62711	0.139191	6.62537e-06	20.2986	0.00229392
	rs57149312	2	158765736	T	C	1.45476	0.310524	2.80165e-06	21.9479	0.00257461
	rs572909918	11	33643346	T	C	0.483795	0.117807	4.01381e-05	16.8648	0.00193034
	rs574185291	17	51446658	T	C	-0.385208	0.0937673	3.98886e-05	16.8767	0.00192338
	rs58845840	9	39040910	T	G	2.02952	0.490947	3.56668e-05	17.089	0.0020117
	rs59618202	4	187776783	G	A	2.98059	0.694163	1.75651e-05	18.4366	0.00216365
	rs59746564	15	83233157	C	T	-0.0894757	0.0217097	3.76473e-05	16.9864	0.00202059
	rs60643598	1	6405560	C	T	0.33873	0.0776356	1.28247e-05	19.0364	0.00222798
	rs61731884	10	6152058	T	C	0.378547	0.0917973	3.72787e-05	17.0051	0.00201549
	rs62295412	4	35236545	C	A	-0.0818673	0.0199322	4.00318e-05	16.8698	0.00202892
	rs62314422	4	91605957	A	G	0.0697407	0.0162615	1.79729e-05	18.393	0.00214155
	rs62432804	6	138508347	T	C	0.273509	0.0669441	4.39577e-05	16.6924	0.00199113
	rs6475432	9	20465005	T	C	-0.0807177	0.0182324	9.54804e-06	19.5997	0.00244202
	rs67189233	12	122675838	C	T	0.0771998	0.018567	3.21182e-05	17.2882	0.00205577
	rs6740467	2	202861219	T	C	-0.139211	0.0326654	2.02863e-05	18.1623	0.00213127
	rs6780710	3	116624325	G	A	-0.0687247	0.0159671	1.6764e-05	18.5257	0.00224458
	rs6790309	3	54422979	G	A	0.134765	0.0331038	4.6817e-05	16.5729	0.00197831
	rs6850681	4	38236803	C	A	-0.601029	0.143597	2.84495e-05	17.5186	0.00206106
	rs7094952	10	13976810	T	C	-0.0962758	0.0188049	3.05979e-07	26.2115	0.00305424
	rs72692551	9	2603614	A	G	-0.164717	0.0381498	1.57716e-05	18.642	0.00222021
	rs72750069	1	233369238	C	T	0.222286	0.0497495	7.89161e-06	19.964	0.00236645
	rs72834628	2	124261707	G	A	0.207229	0.0498153	3.18323e-05	17.3052	0.00206162
	rs73015437	3	9118636	C	T	0.213033	0.0502324	2.22578e-05	17.9856	0.00208282
	rs73019449	19	24250340	T	C	0.504887	0.116998	1.59357e-05	18.6222	0.0021992
	rs73195533	3	191257833	T	C	0.773959	0.18583	3.11515e-05	17.3462	0.00204018
	rs73420765	14	99644052	C	A	-0.104728	0.0252663	3.39868e-05	17.1808	0.00201244
	rs73603926	19	55429922	A	G	0.896659	0.204951	1.21435e-05	19.1406	0.00224839
	rs74015540	16	31467040	A	G	1.93227	0.439082	1.07901e-05	19.3662	0.00227205
	rs74623425	1	236238811	G	A	0.244321	0.0551072	9.26881e-06	19.6564	0.00233567
	rs74769101	3	165625519	T	C	0.939993	0.209532	7.25185e-06	20.1256	0.00236482
	rs74939840	4	123404944	A	G	1.84165	0.43913	2.74258e-05	17.5885	0.00206419
	rs74963919	17	67058431	T	A	0.295729	0.0615476	1.54839e-06	23.0869	0.00266427
	rs75281194	5	3049354	A	G	2.85006	0.694229	4.03689e-05	16.854	0.00197878
	rs752893	16	49769640	G	A	-0.0718664	0.0163233	1.06912e-05	19.3837	0.00229142
	rs75662235	22	33001522	G	A	-0.664777	0.150072	9.43584e-06	19.6224	0.0023136
	rs76013874	6	23674750	C	T	1.33344	0.296121	6.69916e-06	20.2772	0.00238071
	rs76160459	4	17606956	T	C	-0.126024	0.0306117	3.84066e-05	16.9485	0.0020128
	rs76242260	14	84280334	G	A	1.12561	0.253654	9.09768e-06	19.6921	0.00231218
	rs76426865	7	11683221	T	C	2.32364	0.566872	4.14843e-05	16.8023	0.00197427
	rs76667594	7	118309157	C	T	2.95813	0.694174	2.0318e-05	18.1592	0.00213037
	rs76754698	17	11146170	G	C	0.125243	0.0307088	4.53455e-05	16.6334	0.0019421
	rs77392989	16	71789462	C	T	0.0820043	0.0199572	3.97344e-05	16.8839	0.00198054
	rs77621194	10	29316027	G	A	0.171421	0.0404368	2.24275e-05	17.9711	0.0020887
	rs77721269	6	127840792	C	T	-0.26383	0.0567217	3.29824e-06	21.6347	0.00257478
	rs78466649	14	80661127	C	T	0.165276	0.0392161	2.50334e-05	17.762	0.00213906
	rs7850323	9	10960675	C	G	-0.0902935	0.0200492	6.68097e-06	20.2824	0.00237838
	rs79113443	10	72806376	T	G	-0.101362	0.0229328	9.87177e-06	19.536	0.00237645
	rs79257129	2	150951272	G	A	-0.25224	0.0580032	1.36931e-05	18.9114	0.00225263
	rs79605563	2	128413650	C	T	1.37384	0.296099	3.48748e-06	21.5277	0.00252623
	rs868542	2	45296525	G	A	0.0753963	0.0179907	2.77922e-05	17.5632	0.00215169
	rs9533235	13	43338173	G	A	0.909924	0.214478	2.21029e-05	17.9988	0.00211717
Alanine	rs10121542	9	18387910	T	G	0.0997156	0.0213495	3.00279e-06	21.8148	0.00263574
	rs10141657	14	28461086	A	G	-0.070987	0.0168047	2.39764e-05	17.8442	0.00212536
	rs1026722	15	86119399	C	T	0.0708749	0.0171278	3.50334e-05	17.1231	0.00202633
	rs10427669	22	48742097	A	C	0.0685857	0.0164579	3.08188e-05	17.3667	0.00209189
	rs10763028	10	55673232	G	A	-0.0687659	0.0164629	2.95343e-05	17.4475	0.0021177
	rs11055732	12	14194464	G	A	0.160964	0.0362399	8.92856e-06	19.728	0.00235508
	rs11184333	1	105414716	C	T	0.224465	0.0535593	2.77765e-05	17.5642	0.00216015
	rs112829553	3	48405335	A	G	0.290548	0.0699126	3.24045e-05	17.2713	0.00205829
	rs112844852	2	20046129	T	C	-0.732457	0.177911	3.83864e-05	16.9496	0.00201237
	rs112923350	17	2625227	A	G	-1.69441	0.373772	5.80789e-06	20.5506	0.00243381
	rs114178316	1	242323059	T	C	-0.45853	0.110399	3.27572e-05	17.2506	0.0020591
	rs114441661	3	22558647	A	G	-0.288203	0.0647614	8.57817e-06	19.8045	0.00238831
	rs114581538	11	34602665	T	C	-1.20984	0.285605	2.27468e-05	17.9442	0.00212697
	rs114884746	2	24044304	C	T	-0.467274	0.104176	7.27656e-06	20.1191	0.00234391
	rs115602001	7	3242272	C	G	1.22126	0.298308	4.24088e-05	16.7605	0.00198562
	rs11592530	10	124020615	T	C	0.0708479	0.0166722	2.14292e-05	18.0579	0.00214717
	rs116484707	4	27252559	A	G	0.275649	0.065949	2.91857e-05	17.4701	0.00206511
	rs116951611	22	20960449	A	G	0.349647	0.0851663	4.03504e-05	16.8548	0.00200049
	rs116977794	16	80639396	G	T	-0.66364	0.16072	3.64088e-05	17.05	0.0019167
	rs116996315	16	12328294	G	A	-0.151882	0.036459	3.10238e-05	17.3541	0.00204883
	rs117039198	11	74473679	G	A	0.276626	0.0657048	2.55227e-05	17.7252	0.00213346
	rs117125924	7	18137488	G	A	0.267893	0.0556786	1.4987e-06	23.1497	0.00278646
	rs117307321	4	188733977	A	G	-1.36742	0.312805	1.23414e-05	19.1098	0.00226729
	rs117534820	14	61148995	T	C	0.117993	0.028289	3.03293e-05	17.3971	0.0021043
	rs117738264	12	27304630	T	C	0.850921	0.198023	1.73064e-05	18.4649	0.00219214
	rs11850064	14	100925006	A	G	-0.0772605	0.0181497	2.07327e-05	18.1207	0.00217162
	rs12053420	2	127442223	T	C	0.146088	0.0336679	1.4308e-05	18.8277	0.0022076
	rs12142286	1	207525370	A	G	-0.0755115	0.0175945	1.77246e-05	18.4193	0.00219827
	rs12231725	12	25697652	A	G	-0.127848	0.0314433	4.78294e-05	16.5322	0.00202385
	rs12378616	9	138645716	T	C	0.0731064	0.016949	1.60828e-05	18.6047	0.00224075
	rs12546218	8	62059751	T	C	-0.219762	0.0482036	5.13888e-06	20.7848	0.00245484
	rs12652257	5	112501801	C	T	0.0805929	0.0166601	1.31492e-06	23.4012	0.00280791
	rs137992216	20	39379966	G	C	-0.681876	0.149417	5.02932e-06	20.8262	0.00247734
	rs138274179	6	141677838	A	G	0.491815	0.117027	2.63879e-05	17.6617	0.00210201
	rs138320524	17	2861343	G	A	0.303329	0.067262	6.49291e-06	20.3371	0.00246079
	rs138469608	2	227628187	A	C	-0.771199	0.175094	1.06035e-05	19.3995	0.00230382
	rs139170956	12	57064707	A	G	-0.225068	0.053989	3.06241e-05	17.3787	0.00202189
	rs139499767	10	69900658	A	G	0.51294	0.113181	5.84155e-06	20.5393	0.00245547
	rs140127474	14	31295357	A	G	0.425556	0.0975581	1.28832e-05	19.0277	0.00227952
	rs140834546	8	11406162	C	G	-1.4312	0.32971	1.41969e-05	18.8424	0.00223224
	rs141071543	7	38266076	A	C	-0.650319	0.141629	4.39648e-06	21.0838	0.00250319
	rs141104841	5	152788537	C	G	-0.728742	0.177914	4.20278e-05	16.7775	0.00199732
	rs141202741	19	41730639	A	G	-0.494162	0.118675	3.12714e-05	17.3388	0.00206393
	rs141862355	1	168732475	C	G	0.521386	0.123112	2.28503e-05	17.9357	0.0021331
	rs142210979	12	27542480	G	A	-0.470806	0.113939	3.5947e-05	17.0742	0.00203819
	rs142250947	8	16661471	T	A	-1.07542	0.233234	4.00905e-06	21.2605	0.00252088
	rs142567659	7	152517341	T	C	0.333462	0.0801499	3.17572e-05	17.3096	0.00204308
	rs142982465	22	37965855	C	T	-0.4801	0.111072	1.54337e-05	18.6833	0.00223913
	rs143203850	15	90966135	T	C	0.370475	0.0886977	2.95597e-05	17.4459	0.00199169
	rs143493784	11	60201110	C	T	-0.765881	0.172428	8.92283e-06	19.7291	0.00234188
	rs144236077	18	60899652	G	A	-0.241759	0.0589979	4.17163e-05	16.7916	0.00201758
	rs144634401	18	3678221	A	C	-0.133099	0.0310484	1.81248e-05	18.3769	0.00232774
	rs144786297	7	109980668	T	C	-0.485089	0.11393	2.0648e-05	18.1287	0.00215955
	rs145732748	11	6932139	G	C	-1.15707	0.27442	2.48208e-05	17.7782	0.0021067
	rs146506334	17	61986657	A	G	-0.420056	0.102031	3.83917e-05	16.9492	0.00202941
	rs146780775	21	35374764	T	C	0.724031	0.175118	3.55673e-05	17.0944	0.00202768
	rs147258371	2	55394990	T	C	-0.552659	0.133763	3.60183e-05	17.0704	0.00202992
	rs147466871	3	94253601	C	T	0.771357	0.187165	3.76787e-05	16.9848	0.0020152
	rs147628623	10	7286268	T	C	0.849103	0.206448	3.90691e-05	16.9161	0.00201084
	rs147785515	4	57247908	T	A	-0.208869	0.0508098	3.94305e-05	16.8987	0.00200926
	rs148211427	4	122648391	C	T	0.800432	0.194207	3.76346e-05	16.9871	0.00201792
	rs148435894	17	33082909	T	C	0.293834	0.070435	3.02328e-05	17.4031	0.00209815
	rs148495753	8	103358283	T	C	-0.859245	0.211079	4.68655e-05	16.5708	0.00196618
	rs148928879	6	41696135	T	C	-0.417198	0.0924391	6.38516e-06	20.3692	0.00245611
	rs149277059	20	22829690	C	A	0.552145	0.113895	1.24825e-06	23.5016	0.00280804
	rs149287871	15	90699488	T	C	-0.268729	0.0613777	1.19622e-05	19.1694	0.00231028
	rs149401866	15	93594715	A	G	0.884812	0.211066	2.76369e-05	17.5738	0.00208442
	rs149638048	3	98310215	G	A	0.407468	0.0989898	3.85063e-05	16.9436	0.0020275
	rs151325649	7	112220275	A	G	0.236273	0.0468576	4.59835e-07	25.4254	0.00311302
	rs17075961	3	43777345	A	G	-0.309838	0.074307	3.05002e-05	17.3864	0.00208183
	rs17140195	1	229254703	G	A	0.116828	0.0280812	3.17758e-05	17.3086	0.0020996
	rs17631446	18	59621767	C	T	-0.0672992	0.0162435	3.42594e-05	17.1657	0.00207911
	rs17661379	8	9221219	G	A	0.118635	0.0280361	2.32126e-05	17.9057	0.00214735
	rs17687817	2	126675455	T	C	0.0830384	0.0200686	3.50769e-05	17.1208	0.00207814
	rs181469147	2	29602644	C	T	1.05092	0.2474	2.15812e-05	18.0443	0.00214193
	rs181681842	2	24822761	A	G	-0.695613	0.154764	6.96824e-06	20.2021	0.00239933
	rs181874102	8	107120109	A	T	0.323634	0.0748402	1.52993e-05	18.6999	0.00214014
	rs182328839	16	63228691	A	C	-0.250454	0.0543719	4.09859e-06	21.2181	0.00248573
	rs182391493	9	80717253	A	T	0.934759	0.221338	2.40832e-05	17.8356	0.00211721
	rs182661170	18	39166082	A	G	-0.760491	0.177897	1.9123e-05	18.2747	0.0021712
	rs182782072	5	79761016	A	G	0.987831	0.23328	2.29039e-05	17.9312	0.00212543
	rs183086938	4	139261456	T	C	-0.339835	0.0822681	3.6146e-05	17.0637	0.00202729
	rs183598960	17	33451341	A	G	-0.272198	0.0651362	2.92915e-05	17.4632	0.00207264
	rs184159246	5	128390065	C	A	0.765903	0.183917	3.1217e-05	17.3422	0.0020569
	rs184964303	17	38398895	T	C	-0.675313	0.152927	1.00577e-05	19.5003	0.00231635
	rs185009763	3	192544398	T	C	0.637699	0.151163	2.45792e-05	17.7967	0.00211378
	rs185159992	7	67110803	T	C	-0.593105	0.14166	2.82899e-05	17.5295	0.00208539
	rs185639509	17	27491570	T	C	0.628446	0.138846	6.00518e-06	20.4866	0.00243216
	rs185732679	3	123080603	A	G	-0.474967	0.105352	6.53192e-06	20.3255	0.00242406
	rs185998391	7	45591964	C	G	0.430712	0.100951	1.98512e-05	18.2034	0.00212314
	rs186699571	3	54152006	T	A	0.694606	0.167474	3.36067e-05	17.2021	0.00204056
	rs187004251	15	54636818	A	G	-0.550354	0.134991	4.56291e-05	16.6217	0.00197869
	rs187063015	8	118729914	A	G	-1.05344	0.227023	3.48002e-06	21.5318	0.00255158
	rs187321940	2	236109472	C	A	0.615176	0.14618	2.57231e-05	17.7102	0.0021129
	rs188311116	9	88671578	A	G	-0.729723	0.177912	4.10316e-05	16.8231	0.00199617
	rs188344066	11	57147379	G	A	-1.11842	0.274439	4.59571e-05	16.608	0.00197022
	rs189211858	20	49681991	T	A	-0.478298	0.117824	4.91963e-05	16.479	0.0019197
	rs189480503	21	39641765	C	T	-0.608919	0.13496	6.42642e-06	20.3568	0.00241695
	rs190261049	11	110789792	A	G	-0.537747	0.122173	1.07489e-05	19.3734	0.00230273
	rs191781528	15	35339390	A	G	0.608987	0.147792	3.77912e-05	16.9791	0.00202179
	rs191785728	4	38785156	A	C	-0.768309	0.180829	2.14899e-05	18.0524	0.0021416
	rs192347679	3	6408425	G	A	-0.862723	0.202097	1.96476e-05	18.2231	0.00216128
	rs192757635	17	71410202	A	T	0.178834	0.0404731	9.93449e-06	19.5239	0.00245557
	rs2156405	21	37342399	G	A	0.074163	0.0166576	8.49902e-06	19.8221	0.00240837
	rs2176144	6	93490846	C	T	-0.0672847	0.0162682	3.53481e-05	17.1062	0.00201407
	rs2246273	15	69329624	G	A	1.39511	0.329729	2.32571e-05	17.902	0.00212035
	rs2622621	4	89030920	G	C	0.0773214	0.0163856	2.37179e-06	22.2677	0.00273982
	rs34204001	14	51414306	C	T	0.0858184	0.0195255	1.1067e-05	19.3177	0.00242191
	rs35354215	6	44215953	G	A	-0.187169	0.0426871	1.16163e-05	19.2254	0.00226267
	rs35813471	1	18665200	A	G	0.0848831	0.0187414	5.9214e-06	20.5134	0.00244183
	rs367860419	8	68864626	C	G	0.418554	0.10203	4.09149e-05	16.8286	0.00201054
	rs368543083	7	141534493	A	G	-0.373475	0.087358	1.90944e-05	18.2775	0.00211683
	rs3765262	16	840307	A	C	0.180824	0.0436437	3.42512e-05	17.166	0.0020546
	rs41341749	17	34310702	G	A	-0.146571	0.0344809	2.13022e-05	18.0692	0.00213928
	rs4439576	12	43076181	G	A	0.0674315	0.0162312	3.26092e-05	17.2593	0.00203723
	rs4743419	9	98706987	T	C	-0.0885863	0.0209065	2.26265e-05	17.9544	0.00207689
	rs527353525	19	11528646	A	G	1.12381	0.274436	4.22203e-05	16.7689	0.00198733
	rs531768474	20	41778981	T	C	0.838838	0.194187	1.56208e-05	18.6602	0.00221272
	rs533041604	2	43387473	C	A	1.44835	0.298185	1.19054e-06	23.5926	0.0027978
	rs536720621	2	211424871	A	C	-0.510299	0.11037	3.77287e-06	21.377	0.0025463
	rs539292010	16	10639757	T	C	0.654814	0.15294	1.85627e-05	18.3313	0.00219084
	rs539451004	2	157517298	G	A	0.671263	0.160717	2.95789e-05	17.4446	0.00196146
	rs541047734	14	44484025	C	T	-0.782729	0.183908	2.0804e-05	18.1143	0.00215009
	rs542372717	5	151884886	A	G	0.979589	0.227063	1.602e-05	18.6121	0.0022053
	rs546032631	6	3334582	C	A	-0.596021	0.140242	2.13828e-05	18.062	0.0021574
	rs548152161	10	111450882	T	C	0.758548	0.169881	8.00043e-06	19.9378	0.0023653
	rs548405347	4	161115323	T	C	-0.619938	0.136216	5.33586e-06	20.7129	0.00246165
	rs559634546	19	42658351	A	G	-0.847045	0.194183	1.28815e-05	19.0279	0.0022565
	rs560089055	22	46287959	A	G	-0.538528	0.131415	4.16895e-05	16.7929	0.00200674
	rs56044834	6	21234139	C	T	0.307629	0.0755124	4.62338e-05	16.5966	0.00194915
	rs560574676	17	57452177	T	C	-1.67191	0.349604	1.73295e-06	22.8704	0.00270828
	rs56112787	12	115121034	A	C	0.926921	0.18708	7.24476e-07	24.5488	0.00291353
	rs562059006	7	49089675	T	C	0.750124	0.180838	3.35322e-05	17.2063	0.00204118
	rs565671093	1	2363220	T	C	0.648647	0.158697	4.36394e-05	16.7063	0.00198571
	rs568315580	7	24269486	C	T	0.851702	0.202103	2.50664e-05	17.7595	0.00210947
	rs570039750	4	178425774	C	G	-0.640202	0.134943	2.09298e-06	22.5078	0.00267651
	rs571962086	12	6410943	C	T	0.607728	0.147792	3.92175e-05	16.9089	0.0020144
	rs57241318	12	49713839	T	C	-0.0832921	0.0185176	6.85984e-06	20.232	0.0024314
	rs575170193	6	119693313	G	A	0.953243	0.21103	6.2692e-06	20.4042	0.00241844
	rs576367214	1	51239212	C	A	-0.764097	0.177897	1.74566e-05	18.4484	0.00220385
	rs576778779	5	176686507	G	T	-0.542737	0.132575	4.24336e-05	16.7593	0.00199944
	rs59037481	3	58756738	C	A	-0.193339	0.0453252	1.99362e-05	18.1953	0.0021683
	rs61935683	12	57856795	A	G	0.561361	0.137545	4.47877e-05	16.6569	0.00198023
	rs61960818	13	113079129	T	C	-0.193348	0.0416623	3.46996e-06	21.5374	0.00251824
	rs62079125	17	76224410	C	T	-0.236982	0.0569397	3.15496e-05	17.3221	0.00206496
	rs62353827	5	67825955	T	C	-0.329288	0.0731081	6.66465e-06	20.2871	0.00242163
	rs6558122	8	29375767	C	T	-0.0829546	0.0203946	4.75257e-05	16.5444	0.00199473
	rs660513	4	176156526	C	A	-2.01574	0.494482	4.57241e-05	16.6176	0.00197243
	rs67795055	3	169529895	A	C	0.0801232	0.0187339	1.89501e-05	18.292	0.00226047
	rs6925883	6	106925710	C	T	-0.102756	0.024797	3.41447e-05	17.1718	0.0020728
	rs72709042	1	187559310	T	C	1.12748	0.274435	3.98472e-05	16.8787	0.00200276
	rs72897823	1	1524260	A	C	1.15887	0.285631	4.96581e-05	16.4611	0.00195579
	rs72905192	11	45080978	T	C	0.516422	0.127065	4.81892e-05	16.518	0.00196627
	rs72990662	2	237946041	A	C	-0.498009	0.105906	2.57143e-06	22.1123	0.00257871
	rs73008669	6	155600911	T	C	0.151035	0.0366015	3.68365e-05	17.0278	0.00200804
	rs73116409	20	20258527	C	T	-0.501951	0.113894	1.04725e-05	19.4232	0.00225145
	rs73121385	2	236224791	C	T	0.184953	0.0423786	1.27526e-05	19.0471	0.00224094
	rs7313885	12	119804162	G	A	-0.252137	0.0559973	6.71079e-06	20.274	0.00247278
	rs73530532	9	114661913	T	C	-0.393926	0.0880591	7.69756e-06	20.0116	0.00238749
	rs73737708	5	7508319	T	C	-0.213443	0.0519286	3.95104e-05	16.8947	0.00199023
	rs737902	7	95138755	G	A	0.0755432	0.0173391	1.31964e-05	18.9818	0.00231281
	rs74083873	13	60025855	C	T	-0.473605	0.113909	3.21399e-05	17.2869	0.00200531
	rs74260417	19	43962929	A	G	-0.20502	0.0456112	6.95844e-06	20.2046	0.00239557
	rs75040535	7	137055700	A	G	0.48635	0.117846	3.67531e-05	17.0321	0.00203007
	rs75403847	6	18457574	T	C	1.29004	0.312844	3.73e-05	17.004	0.00201673
	rs76716683	7	154729670	C	G	0.212133	0.0519469	4.43336e-05	16.6762	0.00198403
	rs77594555	18	20776402	T	G	-0.147069	0.0352083	2.95249e-05	17.4483	0.00204228
	rs78640137	10	33937449	A	G	0.843907	0.20645	4.35671e-05	16.7093	0.00198438
	rs7872560	9	137447946	C	T	0.126668	0.0294493	1.69844e-05	18.5005	0.00221735
	rs78794675	6	117774881	T	C	-0.174766	0.0417439	2.83144e-05	17.5278	0.00205386
	rs7895952	10	113970977	T	C	0.114414	0.0275748	3.3361e-05	17.2161	0.00208198
	rs79058068	3	196911191	G	A	0.273495	0.0654355	2.92008e-05	17.4692	0.0021066
	rs79208955	7	27175904	G	A	-0.40863	0.0932342	1.17148e-05	19.2092	0.00229085
	rs80103717	13	29120155	A	G	0.202034	0.0480925	2.65794e-05	17.6479	0.00207468
	rs8177796	9	116155428	A	G	-0.121384	0.0285499	2.12205e-05	18.0765	0.00210102
	rs9546320	13	83762081	T	C	-0.0775448	0.0154523	5.21209e-07	25.1837	0.00300547
	rs9930839	16	56374384	A	G	-0.133571	0.0313453	2.03249e-05	18.1585	0.00214061
For outcome-HCC_Jiang
Exposures	SNP	Chr	Position	A1	A2	BETA	SE	P	F-Statistic	R2
Methionine	rs1019505	5	37731359	A	T	-0.0668725	0.0162079	3.69254e-05	17.0232	0.00201488
	rs10887866	10	90671750	T	G	0.121818	0.0282144	1.57731e-05	18.6415	0.00221627
	rs11023339	11	1369043	G	A	-0.0669861	0.0165032	4.92887e-05	16.4753	0.00195859
	rs111277864	11	85772598	T	C	0.431205	0.104624	3.76477e-05	16.9865	0.00200448
	rs111602419	3	19993544	A	G	-0.179888	0.0439209	4.20858e-05	16.775	0.00197013
	rs112196905	14	105058879	A	G	-0.12928	0.0301284	1.77898e-05	18.4124	0.00218112
	rs112378336	9	74394488	C	G	0.0942818	0.0209523	6.80088e-06	20.2485	0.00240045
	rs112387872	14	44380144	A	T	0.317519	0.0677755	2.80144e-06	21.948	0.00254302
	rs112414844	2	165955980	C	G	0.128887	0.0261227	8.06045e-07	24.3434	0.00283508
	rs112488056	18	22158910	G	A	0.61379	0.145138	2.34722e-05	17.8845	0.00210825
	rs112661445	3	67636190	T	C	-0.159246	0.0378001	2.52159e-05	17.7481	0.00209284
	rs112994952	18	77856590	T	C	0.40715	0.0891677	4.96858e-06	20.8494	0.00248173
	rs113472601	11	127266320	A	G	0.550695	0.135283	4.68714e-05	16.5705	0.00195284
	rs114101413	4	137520248	G	A	0.379928	0.0898607	2.35813e-05	17.8757	0.00204983
	rs114600258	2	241079807	A	G	0.257573	0.0625392	3.81196e-05	16.9627	0.00198922
	rs114976900	11	117480371	T	C	1.012	0.219717	4.10611e-06	21.2145	0.00249033
	rs115627443	4	164024858	A	G	0.112066	0.0274437	4.43651e-05	16.6749	0.00195947
	rs115656900	13	70441927	T	C	0.189162	0.0466291	4.97634e-05	16.4571	0.00195196
	rs115866108	8	126020492	T	C	1.29568	0.31061	3.02739e-05	17.4006	0.00204431
	rs116843451	10	133127346	C	G	0.639442	0.151856	2.54401e-05	17.7312	0.00208588
	rs117170139	9	101685720	T	C	-0.44727	0.109618	4.4983e-05	16.6485	0.00196325
	rs11767980	7	131767616	A	G	0.0660643	0.0159409	3.40812e-05	17.1754	0.0021068
	rs118103666	17	66419120	T	C	0.931057	0.196567	2.17348e-06	22.4353	0.00263822
	rs118163753	10	85270556	A	G	0.280609	0.0641761	1.2284e-05	19.1186	0.00227994
	rs12070708	1	159623744	C	T	0.111979	0.0254153	1.053e-05	19.4126	0.00230113
	rs12231889	12	54467885	A	G	0.0804842	0.0190825	2.46812e-05	17.789	0.00214731
	rs1258432	2	88647148	A	T	0.0945487	0.0191134	7.54744e-07	24.4701	0.00284296
	rs12720529	1	186862806	A	G	0.332381	0.0786186	2.36021e-05	17.874	0.00213793
	rs12913457	15	57752278	C	G	0.0872778	0.0206801	2.43904e-05	17.8116	0.00213872
	rs138036740	18	59882287	T	C	0.884344	0.196593	6.84842e-06	20.2351	0.00237898
	rs138254594	19	6400721	T	C	0.317869	0.0727294	1.23924e-05	19.1019	0.00217057
	rs138470219	18	7864786	T	A	0.550346	0.124136	9.27555e-06	19.6551	0.00232174
	rs138980959	18	31220030	G	A	0.512422	0.11953	1.81133e-05	18.3781	0.00216791
	rs139595856	3	4783704	A	C	-0.392554	0.0963991	4.65766e-05	16.5826	0.00192581
	rs140335960	21	27056894	G	A	0.65855	0.133938	8.79664e-07	24.1752	0.0027415
	rs140516593	1	200200922	C	T	0.41902	0.101837	3.87789e-05	16.9301	0.00200191
	rs140610842	13	104414115	A	G	0.298317	0.0695821	1.80882e-05	18.3807	0.00217522
	rs140920981	3	172835092	G	T	0.707586	0.173879	4.7133e-05	16.5601	0.00195243
	rs141440951	12	100463836	A	G	0.532781	0.125136	2.06605e-05	18.1273	0.00213448
	rs142132466	1	107437273	G	A	0.265749	0.0653601	4.78441e-05	16.5317	0.0019573
	rs143023138	3	83440386	C	A	0.36094	0.0854995	2.42639e-05	17.8214	0.00211077
	rs143419033	17	13807858	G	A	0.399303	0.0884414	6.3351e-06	20.3842	0.00238062
	rs143445906	5	2627360	G	A	0.418625	0.0992116	2.4482e-05	17.8043	0.00202862
	rs143851052	11	117492349	T	G	1.02207	0.238314	1.79685e-05	18.3934	0.00216212
	rs143914705	9	7619335	A	T	-0.293812	0.0724373	4.99033e-05	16.4518	0.00196763
	rs144115930	2	140037516	A	G	0.357526	0.0851894	2.70669e-05	17.6134	0.00208863
	rs144559481	10	71791232	G	A	0.90895	0.204944	9.20286e-06	19.6702	0.00231214
	rs145165926	2	228602139	C	T	0.786115	0.185823	2.33233e-05	17.8967	0.00210477
	rs145179636	4	17139063	A	G	0.597132	0.142101	2.64365e-05	17.6582	0.00207858
	rs145389377	7	152696357	C	T	0.459476	0.106379	1.5657e-05	18.6558	0.00215578
	rs146395248	8	86085358	C	T	0.698668	0.171233	4.4994e-05	16.6482	0.00195811
	rs146742226	1	47115954	A	G	1.0586	0.253689	3.00859e-05	17.4125	0.00204607
	rs146780775	21	35374764	T	C	0.742677	0.17386	1.94001e-05	18.2474	0.00214461
	rs1476774	17	26204751	A	G	0.077428	0.0182926	2.30863e-05	17.9162	0.00216418
	rs147914961	1	222060793	T	A	0.533553	0.128261	3.18367e-05	17.3048	0.00203845
	rs147963768	8	2844474	A	G	0.47382	0.116206	4.55371e-05	16.6253	0.00197051
	rs149469557	1	119247587	G	T	0.143892	0.0323475	8.65392e-06	19.7875	0.00231575
	rs149942876	1	218969599	A	G	0.261269	0.0549138	1.95708e-06	22.6367	0.00262977
	rs150112365	13	50466615	C	G	-0.261959	0.0624318	2.71754e-05	17.6058	0.00209478
	rs150253282	2	73443847	T	C	0.451038	0.107028	2.50645e-05	17.7595	0.00209963
	rs1503340	15	97328053	T	C	-0.0660851	0.0157066	2.58237e-05	17.7028	0.00215864
	rs1520455	2	50692168	T	C	0.0712241	0.0161774	1.06915e-05	19.3837	0.00239195
	rs16935105	10	34422513	C	T	-0.292864	0.067329	1.36299e-05	18.9203	0.0021851
	rs17594680	5	153062963	G	A	-0.382242	0.0914094	2.894e-05	17.4862	0.00207942
	rs17617253	12	17008555	G	A	0.0889546	0.021278	2.9076e-05	17.4773	0.00205498
	rs17685304	2	177982373	T	A	-0.119144	0.0270168	1.0337e-05	19.4481	0.0023619
	rs181336750	9	100543462	T	C	0.693645	0.163961	2.33128e-05	17.8975	0.00210667
	rs181429455	2	17070661	C	T	-0.228987	0.0519251	1.03402e-05	19.4476	0.00224244
	rs181862190	12	110105565	A	G	0.801599	0.189221	2.27222e-05	17.9463	0.00210893
	rs182082364	3	186938386	G	A	-0.388517	0.0902675	1.67699e-05	18.525	0.00219279
	rs182595409	10	14823139	T	A	1.07851	0.231568	3.20158e-06	21.6916	0.00254742
	rs183710401	8	5240307	T	C	0.883838	0.204958	1.61575e-05	18.5958	0.00218722
	rs183808326	5	134501592	A	G	0.327801	0.0760788	1.64219e-05	18.5649	0.00221368
	rs184117608	15	25835648	A	G	0.815529	0.179515	5.54671e-06	20.6385	0.00242644
	rs184230454	7	120176640	A	G	0.604337	0.143598	2.57022e-05	17.7118	0.00209653
	rs184512544	21	24074123	C	A	-0.605131	0.14674	3.72623e-05	17.006	0.00200257
	rs185284457	3	79370774	C	T	-0.444368	0.102918	1.57662e-05	18.6424	0.00221726
	rs185650613	6	150626968	A	G	0.280624	0.0653284	1.74225e-05	18.4521	0.00214516
	rs185798947	6	41124537	C	A	-0.448186	0.108952	3.89519e-05	16.9218	0.00199576
	rs185891848	12	99664769	A	T	0.551146	0.113085	1.09511e-06	23.7533	0.00281152
	rs186644608	20	56390579	G	A	0.521495	0.113103	4.01108e-06	21.2595	0.00251991
	rs186745071	1	193546759	A	G	1.15585	0.283595	4.58736e-05	16.6114	0.0019532
	rs187409730	11	89317253	A	G	-0.741949	0.179553	3.59326e-05	17.0751	0.00200859
	rs187438211	7	84860912	A	G	0.226102	0.0540418	2.86629e-05	17.5045	0.00208219
	rs187516015	18	2366533	G	A	-0.459508	0.113109	4.85455e-05	16.5041	0.00190963
	rs187579656	6	87227310	G	T	-0.547829	0.134031	4.36357e-05	16.7063	0.00196724
	rs187581691	5	109560946	C	T	-0.964109	0.219744	1.147e-05	19.2494	0.00226046
	rs1876155	6	100797890	T	G	0.106156	0.0219586	1.33557e-06	23.3711	0.00281164
	rs188631530	10	18806108	C	G	-0.427422	0.100236	2.00667e-05	18.183	0.00210605
	rs188660335	5	128599992	G	A	0.472084	0.116206	4.85546e-05	16.5037	0.00195324
	rs188861924	6	106678500	C	T	0.54104	0.130478	3.37446e-05	17.1943	0.00203241
	rs190149362	7	16899380	G	A	0.995898	0.204895	1.17074e-06	23.6247	0.00277396
	rs190468681	16	28895509	T	C	0.32301	0.0778595	3.34468e-05	17.2111	0.00198812
	rs190537317	4	117567300	T	C	0.379323	0.09219	3.87881e-05	16.9298	0.00200546
	rs192960233	1	9670607	A	C	0.451515	0.0946014	1.81666e-06	22.7798	0.00264541
	rs1993112	8	99235301	C	T	-0.668595	0.15558	1.72789e-05	18.468	0.00217526
	rs2176319	18	41655963	G	A	0.19569	0.045835	1.95954e-05	18.2282	0.00214735
	rs2199401	8	9201041	A	G	-0.0892132	0.0209559	2.07011e-05	18.1236	0.00218782
	rs34180448	7	141214011	G	T	-0.173019	0.0415037	3.06249e-05	17.3786	0.00206629
	rs34375472	8	69310480	C	T	-0.147294	0.03285	7.33117e-06	20.1048	0.0023626
	rs41313373	1	92940411	T	C	0.117437	0.023807	8.10357e-07	24.3333	0.00294384
	rs4340516	2	216106031	T	C	0.244214	0.0597826	4.40718e-05	16.6875	0.0019948
	rs4669047	2	6386226	T	C	-0.0911228	0.018531	8.77393e-07	24.18	0.0028134
	rs4770754	13	25470527	C	T	0.0650592	0.0152576	2.00744e-05	18.1821	0.00211427
	rs493571	6	53424081	T	A	0.144801	0.0350631	3.63181e-05	17.0546	0.00210911
	rs4945941	6	113672375	A	T	-0.0674571	0.0166032	4.84689e-05	16.5071	0.00195663
	rs527614935	16	1313016	T	C	-0.604094	0.146706	3.82626e-05	16.9556	0.00190817
	rs528661343	9	32171232	A	C	0.65274	0.140619	3.45221e-06	21.5473	0.00253749
	rs531722905	11	102832399	A	G	0.543929	0.127157	1.88899e-05	18.298	0.00208298
	rs533148951	19	56080277	T	C	1.28897	0.283525	5.46142e-06	20.6682	0.00242812
	rs534307897	3	59026530	G	A	0.807761	0.173826	3.3686e-06	21.5942	0.00254005
	rs535214334	2	133126601	T	G	1.17309	0.283587	3.52434e-05	17.1116	0.00201264
	rs535961743	1	78750094	A	C	0.495725	0.11862	2.9265e-05	17.4649	0.00194568
	rs536059800	4	30616070	C	T	0.809047	0.192818	2.71786e-05	17.6057	0.00207214
	rs544328638	2	223026830	G	A	0.468941	0.10961	1.8836e-05	18.3036	0.00217232
	rs545599404	2	17151738	A	G	0.834067	0.189204	1.0419e-05	19.4331	0.00228518
	rs547220196	2	210470702	G	A	0.534657	0.131634	4.87163e-05	16.4974	0.00194412
	rs550324059	16	62704801	G	A	0.573402	0.130459	1.10645e-05	19.3184	0.00227506
	rs550681022	10	56973858	C	T	0.472291	0.11165	2.33601e-05	17.8938	0.00205754
	rs550952517	6	79780137	T	C	-1.06636	0.238291	7.64063e-06	20.0259	0.00235443
	rs552822547	13	40177589	T	C	0.611344	0.1501	4.6431e-05	16.5886	0.00195854
	rs556786176	7	149781741	G	A	-0.425173	0.104053	4.3862e-05	16.6964	0.00198064
	rs556922011	2	203399155	T	G	0.299535	0.0737698	4.89871e-05	16.4869	0.00193882
	rs558523530	8	517787	A	T	-0.78479	0.182596	1.72379e-05	18.4724	0.0021714
	rs559224849	5	16151017	T	C	0.65971	0.157523	2.81405e-05	17.5395	0.00195697
	rs559789745	22	43572903	A	G	0.650601	0.140621	3.71662e-06	21.4057	0.00252426
	rs563832521	4	4164782	T	G	1.56497	0.347169	6.54984e-06	20.3203	0.00238648
	rs569324758	8	134490686	T	C	0.824424	0.200675	3.98673e-05	16.8778	0.00198324
	rs570681813	2	19269905	G	C	0.420393	0.100266	2.75573e-05	17.5794	0.00208683
	rs570928564	11	86959668	G	T	0.439595	0.102917	1.94277e-05	18.2445	0.00215672
	rs571262365	7	10516588	C	G	0.62711	0.139191	6.62537e-06	20.2986	0.00229392
	rs572909918	11	33643346	T	C	0.483795	0.117807	4.01381e-05	16.8648	0.00193034
	rs574185291	17	51446658	T	C	-0.385208	0.0937673	3.98886e-05	16.8767	0.00192338
	rs59746564	15	83233157	C	T	-0.0894757	0.0217097	3.76473e-05	16.9864	0.00202059
	rs60643598	1	6405560	C	T	0.33873	0.0776356	1.28247e-05	19.0364	0.00222798
	rs61731884	10	6152058	T	C	0.378547	0.0917973	3.72787e-05	17.0051	0.00201549
	rs62295412	4	35236545	C	A	-0.0818673	0.0199322	4.00318e-05	16.8698	0.00202892
	rs62314422	4	91605957	A	G	0.0697407	0.0162615	1.79729e-05	18.393	0.00214155
	rs62432804	6	138508347	T	C	0.273509	0.0669441	4.39577e-05	16.6924	0.00199113
	rs6473935	8	55406878	T	C	0.0866952	0.0213456	4.87574e-05	16.4958	0.0020843
	rs6475432	9	20465005	T	C	-0.0807177	0.0182324	9.54804e-06	19.5997	0.00244202
	rs67189233	12	122675838	C	T	0.0771998	0.018567	3.21182e-05	17.2882	0.00205577
	rs6740467	2	202861219	T	C	-0.139211	0.0326654	2.02863e-05	18.1623	0.00213127
	rs6780710	3	116624325	G	A	-0.0687247	0.0159671	1.6764e-05	18.5257	0.00224458
	rs6790309	3	54422979	G	A	0.134765	0.0331038	4.6817e-05	16.5729	0.00197831
	rs6850681	4	38236803	C	A	-0.601029	0.143597	2.84495e-05	17.5186	0.00206106
	rs6862564	5	58691036	G	C	-0.0756654	0.0181007	2.91204e-05	17.4745	0.00210206
	rs7094952	10	13976810	T	C	-0.0962758	0.0188049	3.05979e-07	26.2115	0.00305424
	rs72692551	9	2603614	A	G	-0.164717	0.0381498	1.57716e-05	18.642	0.00222021
	rs72834628	2	124261707	G	A	0.207229	0.0498153	3.18323e-05	17.3052	0.00206162
	rs73015437	3	9118636	C	T	0.213033	0.0502324	2.22578e-05	17.9856	0.00208282
	rs73195533	3	191257833	T	C	0.773959	0.18583	3.11515e-05	17.3462	0.00204018
	rs73420765	14	99644052	C	A	-0.104728	0.0252663	3.39868e-05	17.1808	0.00201244
	rs74623425	1	236238811	G	A	0.244321	0.0551072	9.26881e-06	19.6564	0.00233567
	rs74769101	3	165625519	T	C	0.939993	0.209532	7.25185e-06	20.1256	0.00236482
	rs752893	16	49769640	G	A	-0.0718664	0.0163233	1.06912e-05	19.3837	0.00229142
	rs76160459	4	17606956	T	C	-0.126024	0.0306117	3.84066e-05	16.9485	0.0020128
	rs76754698	17	11146170	G	C	0.125243	0.0307088	4.53455e-05	16.6334	0.0019421
	rs77392989	16	71789462	C	T	0.0820043	0.0199572	3.97344e-05	16.8839	0.00198054
	rs77621194	10	29316027	G	A	0.171421	0.0404368	2.24275e-05	17.9711	0.0020887
	rs77721269	6	127840792	C	T	-0.26383	0.0567217	3.29824e-06	21.6347	0.00257478
	rs7780890	7	44239524	G	T	0.322425	0.0651535	7.47107e-07	24.4896	0.00282321
	rs78466649	14	80661127	C	T	0.165276	0.0392161	2.50334e-05	17.762	0.00213906
	rs7850323	9	10960675	C	G	-0.0902935	0.0200492	6.68097e-06	20.2824	0.00237838
	rs79113443	10	72806376	T	G	-0.101362	0.0229328	9.87177e-06	19.536	0.00237645
	rs79257129	2	150951272	G	A	-0.25224	0.0580032	1.36931e-05	18.9114	0.00225263
	rs80294495	4	176283724	G	A	1.08129	0.253677	2.02184e-05	18.1686	0.00213446
	rs8122313	20	45697145	A	G	-0.0733803	0.0166594	1.0591e-05	19.4017	0.00227165
	rs8191817	6	160471046	G	A	0.590384	0.143603	3.93547e-05	16.9022	0.00199063
	rs868542	2	45296525	G	A	0.0753963	0.0179907	2.77922e-05	17.5632	0.00215169
Alanine	rs10121542	9	18387910	T	G	0.0997156	0.0213495	3.00279e-06	21.8148	0.00263574
	rs10141657	14	28461086	A	G	-0.070987	0.0168047	2.39764e-05	17.8442	0.00212536
	rs1026722	15	86119399	C	T	0.0708749	0.0171278	3.50334e-05	17.1231	0.00202633
	rs10427669	22	48742097	A	C	0.0685857	0.0164579	3.08188e-05	17.3667	0.00209189
	rs10763028	10	55673232	G	A	-0.0687659	0.0164629	2.95343e-05	17.4475	0.0021177
[truncated: 1,272 more rows]

## Sheet: Sheet3
Supplementary File S4. Supplementary causal associations between serum AAs and hepatobiliary neoplasms.
Note: AAs: amino acids; SNP: single nucleotide polymorphism; OR: odds ratio; IVW: Inverse variance weighting.
Ancestry	Outcome	Exposure	SNP	Method	OR(95%CI)	P value
European	PLC_FinnGen	Glutamine	142	MR Egger	0.76 (0.60-0.95)	0.02
				IVW	0.77 (0.65-0.92)	0.0038
				Weighted median	0.80 (0.61-1.06)	0.12
				Maximum likelihood	0.77 (0.65-0.92)	0.0044
				MR.RAPS	0.77 (0.64-0.92)	0.0051
				MR-PRESSO	0.77 (0.67-0.89)	0.00046
	PLC_Zhou		189	MR Egger	1.02 (0.76-1.36)	0.91
				IVW	1.01 (0.83-1.22)	0.96
				Weighted median	0.90 (0.67-1.20)	0.47
				Maximum likelihood	1.01 (0.82-1.23)	0.96
				MR.RAPS	0.99 (0.81-1.22)	0.94
				MR-PRESSO	1.01 (0.85-1.19)	0.95
	PLC_Jiang		152	MR Egger	1.07 (0.70-1.65)	0.74
				IVW	1.00 (0.76-1.31)	0.98
				Weighted median	0.99 (0.65-1.50)	0.96
				Maximum likelihood	1.00 (0.76-1.31)	0.98
				MR.RAPS	1.01 (0.75-1.35)	0.97
				MR-PRESSO	1.00 (0.78-1.27)	0.97

## Sheet: Sheet4
Supplementary File S7. Heterogeneity and pleiotropy in the discovery and replication hepatobiliary neoplasms GWASs.
Note: The heterogeneity is evaluated using the Cochran’s Q test. The pleiotropy is evaluated using the MR-Egger and MR-PRESSO method. pval < 0.05 is deemed as significant in statistics.
Exposure	Outcome	Heterogeneity test						Pleiotropy test
		MR-Egger			IVW			MR-Egger intercept		MR-PRESSO
		Q	Q_df	Q_pval	Q	Q_df	Q_pval	Intercept	pval	Global_P
Sensitivity analyses of MR for European
Methionine	PLC_FinnGen	123.43	171	0.9976	123.63	172	0.9979	-0.0085	0.6568	0.998
Alanine		95.93	148	0.9997	97.59	149	0.9996	0.0279	0.1995	0.999
Glutamine		91.66	140	0.9995	91.75	141	0.9996	-0.0085	0.6568	0.999
Methionine	PLC_Zhou	159.16	236	0.9999	159.16	237	0.9999	-0.0007	0.9736	0.999
Alanine		135.93	175	0.9872	135.93	176	0.9889	0.0012	0.9548	0.989
Glutamine		145.97	187	0.9882	145.98	188	0.9898	-0.0021	0.9153	0.993
Methionine	PLC_Jiang	112.01	170	0.9998	113.22	171	0.9998	0.0293	0.2718	0.999
Alanine		101.48	135	0.986	104.42	136	0.9796	-0.0534	0.0884	0.976
Glutamine		124.97	150	0.9325	125.17	151	0.9384	-0.0123	0.6568	0.916
Methionine	HCC_FinnGen	136.74	187	0.9978	137.09	188	0.998	-0.0079	0.5558	0.999
Alanine		106.12	161	0.9997	106.12	162	0.9998	-0.0005	0.9747	0.999
Methionine	HCC_Zhou	146.56	233	0.9999	148.38	234	0.9999	0.0413	0.1779	0.999
Alanine		113.27	175	0.9999	113.28	176	0.9999	-0.003	0.9282	0.999
Methionine	HCC_Jiang	114.24	168	0.9995	114.5	169	0.9996	0.0183	0.6063	0.999
Alanine		123.41	142	0.8677	123.44	143	0.8798	0.0069	0.8597	0.873
Methionine	ICC_Jiang	123.36	169	0.9967	123.52	170	0.9971	-0.0151	0.6971	0.999
Alanine		107.51	138	0.9744	107.61	139	0.9776	-0.014	0.7475	0.979
Arginine	SLC_Zhou	149.75	184	0.9696	149.77	185	0.9731	-0.0009	0.9115	0.972
Arginine	SLC_Jiang	80.41	125	0.9993	80.74	126	0.9994	-0.0098	0.5665	0.999
Aspartate	BLT_FinnGen	116.59	163	0.9977	116.65	164	0.998	0.0041	0.8045	0.999
Cysteine	BTEBD_FinnGen	110.06	162	0.9994	110.71	163	0.9994	-0.0326	0.4204	0.999
Lysine		118.79	168	0.9985	118.84	169	0.9987	0.0095	0.8188	0.999
